# Supplementary material for: CRISPR‐MI and scRNA‐Seq Reveal TREM2's Function in Monocyte Infiltration and Macrophage Apoptosis During Abdominal Aortic Aneurysm Development
Source: Adv Sci (Weinh). 2025 Oct 7;12(48):e12227. doi: 10.1002/advs.202412227 (PMC12752598; doi:10.1002/advs.202412227)
Supplement: Supplementary file 2 — Supplemental Table 1 [file ADVS-12-e12227-s001.csv]

	Gene	Log2FoldChange	Positive RRA score	Adjusted P value	Number of significant sgRNA
1	DUSP28	4.6905	203.08	0	2
2	TMEM178	5.1161	175.23	0	2
3	GM15293	4.2952	167.62	0	3
4	ABHD6	4.0741	160.97	0	3
5	CHRNA9	3.9492	158.87	0	3
6	GPR37L1	4.8785	157.26	0	3
7	MICU2	4.1153	150.83	0	2
8	GPR137B	4.6026	144.25	0	3
9	ZNRF1	4.256	143.4	0	3
10	ASCL4	3.4612	138.42	0	3
11	SP6	4.0375	137.37	0	2
12	MARVELD1	4.1768	137.04	0	3
13	GID4	3.8222	136.51	0	2
14	PNPLA1	4.5315	135.39	0	2
15	MED4	4.1463	134.54	0	2
16	MAPK1	4.2707	131.73	0	3
17	CDK11B	3.6234	131.68	0	3
18	AOX3	3.8169	128.46	0	3
19	BAD	4.3794	127.39	0	2
20	MYL2	4.097	125.96	0	2
21	GP1BB	4.2781	125.7	0	3
22	RAPGEF5	4.1103	125.46	0	2
23	DCSTAMP	4.1354	121.46	0	2
24	NMRK2	4.4055	118.36	0	2
25	CYP26C1	3.7502	114.54	0	2
26	RNASE4	3.4661	114.17	0	2
27	TMEM182	3.9332	114.03	0	3
28	TRIB3	3.8439	113.65	0	3
29	ISY1	3.5856	112.43	0	2
30	KCNH8	3.8312	111.5	0	2
31	KAZALD1	3.6583	111.49	0	2
32	NOVA2	3.813	111.43	0	3
33	INTS2	3.778	110.01	0	3
34	PHF13	4.3456	109.72	0	2
35	ZFP526	4.0521	107.16	0	2
36	PRKAR2A	3.5256	106.94	0	2
37	MERTK	3.7161	106.4	0	2
38	ZMYM6	4.0589	105.46	0	2
39	SDC3	3.8834	103.72	0	2
40	MIF	3.436	103.23	0	2
41	BZW2	4.0882	103.05	0	2
42	KISS1	4.2265	101.47	0	2
43	KIF6	3.602	101.42	0	2
44	DAD1	3.478	101.09	0	2
45	HOXA4	3.6697	100.45	0	2
46	GSTO2	3.7625	100.17	0	2
47	KRT4	3.2512	100.12	0	3
48	CYCS	3.3828	99.835	0	2
49	MREG	3.545	98.432	0	4
50	EPPIN	3.5861	97.559	0	2
51	H1FX	3.7588	97.254	0	2
52	F8	3.8561	97.147	0	2
53	CIB2	3.9299	96.413	0	2
54	CREB3L2	3.491	96.192	0	2
55	V1RD19	3.6367	96.151	0	2
56	SPATS2	3.7355	95.799	0	2
57	UPF3A	4.2863	95.57	0	2
58	IFNA6	3.021	95.353	0	2
59	1700001O22RIK	3.7891	94.804	0	2
60	GM14446	3.5002	94.498	0	3
61	ENPP7	3.2935	94.076	0	2
62	FUT7	3.4078	93.603	0	2
63	GNG5	4.2715	93.213	0	2
64	SUB1	3.8208	92.839	0	4
65	GAL3ST1	3.8185	92.805	0	2
66	BOLA1	3.5482	92.154	0	2
67	FFAR1	3.6514	92.074	0	2
68	KRT73	3.5915	91.557	0	2
69	NAA11	3.239	90.842	0	2
70	TAAR3	3.9155	90.817	0	2
71	ARV1	3.4891	90.786	0	2
72	SCNM1	3.6018	90.718	0	3
73	MOB1A	3.7275	90.197	0	2
74	MAB21L2	3.1653	90.014	0	2
75	GSE1	3.5592	89.874	0	3
76	DBX1	3.2741	89.784	0	3
77	ANGPTL6	3.278	89.51	0	2
78	CHAD	3.9869	89.163	0	3
79	GPHA2	3.847	88.707	0	2
80	EDNRB	3.4885	88.687	0	2
81	NTMT1	3.6159	88.27	0	2
82	CMTM8	3.4191	87.939	0	3
83	NXN	3.6163	86.935	0	2
84	USP44	3.1846	86.89	0	2
85	TM7SF2	3.3697	86.608	0	2
86	CCL3	3.1753	86.454	0	3
87	IZUMO4	3.3417	86.241	0	2
88	FAM83D	3.5051	86.148	0	2
89	ANKRD54	3.329	86.03	0	2
90	DMRTB1	4.1085	85.897	0	2
91	FKBP9	3.271	85.369	0	3
92	VMN1R75	3.7616	85.238	0	2
93	MRC1	3.3809	84.794	0	3
94	NUCKS1	3.3558	84.734	0	3
95	PIWIL2	3.2155	84.536	0	2
96	TRIM63	3.72	84.503	0	2
97	MPV17L2	2.9595	83.982	0	2
98	KRTAP27-1	3.6283	83.817	0	2
99	3830406C13RIK	3.3701	83.198	0	3
100	1700003E16RIK	3.218	83.073	0	2
101	MFSD3	3.5826	82.389	0	2
102	9130401M01RIK	3.4342	82.138	0	2
103	SAPCD1	3.3212	81.961	0	2
104	BAX	3.5907	81.832	0	2
105	ARL14	3.8027	81.795	0	2
106	GM11595	3.4053	81.335	0	2
107	TMIE	3.2614	81.104	0	3
108	GRM2	3.6879	81.026	0	2
109	NDRG2	3.4463	80.969	0	2
110	ANKRD9	3.4925	80.815	0	2
111	RUNX3	3.3747	80.695	0	2
112	MRM1	3.0768	80.594	0	2
113	MLLT3	2.8026	80.432	0	2
114	FAM210B	3.1814	80.202	0	2
115	FOXQ1	3.5096	80.148	0	3
116	PDSS1	3.7475	79.948	0	2
117	RALA	3.503	79.656	0	3
118	ZAP70	3.3762	79.493	0	2
119	WNT1	2.8923	79.297	0	2
120	KLF13	3.6575	79.12	0	2
121	MRPL27	3.0613	79.114	0	2
122	MSX1	3.3264	78.924	0	2
123	ZBTB14	3.2163	78.808	0	3
124	SMDT1	3.4353	78.698	0	3
125	LRP11	3.5062	78.488	0	2
126	RPF2	3.2394	78.449	0	3
127	GLUD1	3.2469	77.923	0	2
128	REP15	3.6223	77.779	0	3
129	ZFP664	2.8668	77.227	0	2
130	ECHDC2	3.6666	77.104	0	2
131	MANSC1	3.2756	76.961	0	2
132	MPV17	3.7581	76.744	0	2
133	B230219D22RIK	3.9898	76.728	0	2
134	HLF	3.1989	76.568	0	2
135	KAT6B	3.0337	75.961	0	2
136	DUSP23	3.4733	75.608	0	2
137	ZBTB10	3.2226	75.596	0	3
138	CACNG1	3.5143	75.441	0	3
139	TBX21	2.8571	74.954	0	2
140	VSTM5	3.2676	74.924	0	2
141	MYG1	2.9317	74.816	0	2
142	CCR8	3.6176	74.749	0	2
143	PLEKHJ1	3.3402	74.394	0	3
144	4933416C03RIK	4.0673	74.064	0	3
145	BMP8B	3.4352	73.929	0	2
146	OMA1	3.191	73.773	0	2
147	PDCD5	3.2708	73.605	0	2
148	ATP6V1G2	3.1618	73.326	0	3
149	ZFP36L2	3.5236	73.269	0	2
150	FBXL14	3.2907	72.802	0	2
151	HS3ST6	3.5651	72.697	0	3
152	LCE1A1	3.2931	72.541	0	3
153	PRDM8	3.3603	72.508	0	2
154	KL	3.2272	72.488	0	2
155	RORA	3.0617	72.278	0	2
156	GM17296	3.1796	72.251	0	2
157	SRSF2	3.8064	72.199	0	2
158	FITM1	3.2542	72.174	0	2
159	DTD2	3.5193	72.155	0	2
160	TRIM13	3.2854	72.097	0	2
161	STK38	2.9408	72.074	0	2
162	1700020L24RIK	2.8566	71.576	0	2
163	PIK3IP1	3.046	71.356	0	2
164	PAFAH1B2	3.6736	71.35	0	2
165	PHB2	3.1515	71.264	0	2
166	PRDM6	3.2154	71.102	0	2
167	CEP350	2.8973	70.554	0	2
168	ANKRD13D	3.2861	70.254	0	2
169	NSUN7	3.261	70.132	0	2
170	BC048562	2.795	70.111	0	2
171	CYP1B1	3.1241	70.104	0	2
172	OXR1	3.203	69.871	0	2
173	SLITRK2	3.1057	69.609	0	3
174	FAT1	3.1004	69.56	0	2
175	MALL	3.135	69.491	0	2
176	LEPROT	3.3507	69.167	0	3
177	CDK19	3.7008	69.128	0	2
178	ACER2	3.241	68.544	0	2
179	GPR75	3.5312	68.34	0	2
180	COMMD4	3.272	68.239	0	2
181	NRG2	3.3538	67.646	0	2
182	F2RL1	2.9408	67.626	0	2
183	WIF1	3.1241	67.574	0	2
184	WIBG	3.7999	67.487	0	2
185	ATG9A	3.4204	67.406	0	2
186	RAD23A	2.9061	67.236	0	3
187	LYRM9	2.9359	67.111	0	2
188	SEC24D	2.7612	66.95	0	2
189	POLR2J	3.0127	66.843	0	2
190	HIST1H2BJ	3.1529	66.828	0	2
191	MYCL	2.6751	66.657	0	2
192	TMEM258	3.5416	66.565	0	2
193	AAED1	3.453	66.531	0	2
194	SIGLEC15	2.6496	66.318	0	3
195	PRRT1	3.0734	66.218	0	2
196	DFFB	2.6765	66.132	0	2
197	HYAL3	3.6159	66.065	0	2
198	GM765	3.3846	66	0	2
199	TMEM130	2.9441	65.975	0	2
200	TRNP1	3.2274	65.642	0	3
201	HRCT1	3.3047	65.607	0	2
202	MSN	3.7821	65.589	0	2
203	SNX6	3.2427	65.583	0	2
204	DRAP1	3.0449	65.296	0	2
205	BC022687	3.4965	65.028	0	2
206	CHML	2.9202	64.745	0	2
207	TLL1	2.6509	64.727	0	2
208	ISG20	3.428	64.706	0	4
209	RARRES2	3.2334	64.552	0	2
210	YRDC	3.6347	64.55	0	2
211	BLZF1	2.904	64.513	0	2
212	PRDX6B	3.0745	64.473	0	2
213	SH3D19	2.975	64.383	0	2
214	HACD2	2.9673	64.284	0	2
215	MPST	2.5738	64.231	0	3
216	H3F3B	3.1755	64.101	0	2
217	MBNL1	2.8569	63.557	0	3
218	PCMTD2	2.689	63.378	0	3
219	MTFMT	2.7364	63.277	0	3
220	FLOT1	3.0787	63.165	0	3
221	TRIM65	3.4431	63.021	0	2
222	RPUSD3	3.071	62.686	0	3
223	POU4F3	2.9416	62.413	0	2
224	CNTROB	2.9896	62.405	0	2
225	CLMN	3.1481	62.36	0	2
226	PCDH20	2.8961	62.345	0	2
227	NCOA5	2.9178	62.298	0	2
228	CMTM4	3.0336	62.252	0	2
229	MMGT2	3.4698	62.154	0	2
230	FAM69C	3.2624	61.982	0	2
231	TWIST1	3.1239	61.77	0	2
232	PSMC3IP	3.0957	61.727	0	2
233	TMEM260	2.9338	61.59	0	2
234	HEY1	3.1471	61.572	0	2
235	CCND3	2.8862	61.54	0	2
236	CSF3R	2.7276	61.497	0	2
237	GRIK5	3.2289	61.401	0	2
238	FBXO40	2.585	61.339	0	2
239	RSU1	2.8553	61.33	0	2
240	TIMM8A2	3.0678	61.228	0	2
241	SDF2L1	2.7728	61.136	0	2
242	TMEM200B	2.7317	61.072	0	2
243	H2AFY	2.944	60.984	0	2
244	DDIT4	3.0442	60.982	0	2
245	CHRNE	3.6447	60.96	0	2
246	FAM167B	2.8887	60.781	0	2
247	GPR82	3.1839	60.762	0	3
248	HSD17B13	3.0166	60.694	0	3
249	SPNS3	2.958	60.563	0	2
250	PLVAP	2.5	60.511	0	3
251	GRTP1	2.8131	60.189	0	2
252	LYSMD2	3.1836	60.004	0	2
253	5-Mar	2.6245	59.881	0	NA
254	SERINC5	3.4936	59.759	0	3
255	SYNGR3	2.9592	59.757	0	3
256	DLL3	3.0327	59.58	0	3
257	RTBDN	3.5806	59.233	0	2
258	LRRC27	2.8094	59.177	0	2
259	CCDC86	3.0181	58.686	0	2
260	BRI3BP	3.1598	58.613	0	2
261	METTL21B	2.9158	58.52	0	2
262	KLC3	2.8587	58.513	0	2
263	TMEM14A	3.3223	58.212	0	3
264	DSC1	3.0613	58.208	0	3
265	MAF	2.5221	58.091	0	2
266	PTRHD1	2.676	58.074	0	2
267	1700029I15RIK	3.0027	58.053	0	2
268	AFP	2.9123	57.711	0	2
269	RPAIN	2.6363	57.698	0	2
270	FGF4	2.6686	57.693	0	2
271	NIT1	3.2278	57.68	0	2
272	ZFP609	3.2204	57.648	0	2
273	FAM92B	2.6958	57.625	0	2
274	BMP3	2.7645	57.616	0	2
275	CLCN1	2.8659	57.556	0	2
276	NETO2	3.126	57.553	0	2
277	DUSP26	2.9264	57.529	0	2
278	BEX6	2.8476	57.51	0	3
279	AGTR1B	2.9142	57.504	0	2
280	ACCSL	2.7256	57.435	0	3
281	ESP8	3.2173	57.337	0	2
282	AMOTL1	3.1493	57.284	0	2
283	USP51	2.9513	57.167	0	2
284	SPRED3	2.7438	57.162	0	3
285	SCP2D1	2.8504	56.988	0	2
286	FAM20C	2.7124	56.783	0	2
287	DBPHT2	3.6054	56.585	0	3
288	SRMS	2.6299	56.231	0	3
289	UFSP2	2.7775	56.204	0	2
290	CSF2	2.7806	56.198	0	3
291	CTF1	2.8064	56.061	0	2
292	3-Sep	3.1489	56.048	0	NA
293	THAP7	2.9039	56.041	0	2
294	FGF6	3.4717	56.024	0	2
295	CDH26	3.1488	56.015	0	3
296	FBXO6	2.8818	55.883	0	2
297	SERTAD3	3.486	55.871	0	2
298	SPARC	2.5307	55.868	0	2
299	LYZ1	3.2241	55.756	0	2
300	ANKRD42	3.2833	55.592	0	2
301	S100A16	3.0152	55.571	0	2
302	FERMT2	2.7086	55.55	0	3
303	TTC8	2.9874	55.538	0	2
304	FABP3	2.6072	55.522	0	2
305	NBL1	2.8895	55.42	0	2
306	PDXK	2.476	55.388	0	2
307	IL25	2.7551	55.296	0	2
308	BCL6B	2.5474	55.268	0	3
309	KLRA2	2.8591	55.175	0	2
310	MFSD7C	3.5152	55.083	0	2
311	SPRED2	3.1835	55.081	0	2
312	SEMA3D	2.8919	54.984	0	2
313	G0S2	3.2621	54.964	0	2
314	FOXD1	2.5181	54.92	0	2
315	POLD4	2.5089	54.814	0	3
316	LEFTY2	2.6329	54.814	0	2
317	CABP1	3.5015	54.767	0	2
318	CCIN	3.0718	54.746	0	3
319	SAC3D1	2.8601	54.6	0	2
320	GSTM1	2.7446	54.492	0	2
321	CREB3	2.6129	54.483	0	2
322	EGLN3	4.3471	54.474	0	2
323	EFHD2	2.8262	54.46	0	2
324	SLC45A1	2.8669	54.361	0	3
325	PHLDA2	3.2069	54.344	0	2
326	PRSS38	2.4231	54.28	0	2
327	UQCRQ	2.8255	54.26	0	3
328	NR2C2	3.1198	54.202	0	2
329	RHOX4D	3.1613	54.183	0	3
330	FAM192A	3.0247	54.028	0	2
331	FAM83A	2.7119	54.021	0	2
332	DNAJA4	3.0184	53.795	0	2
333	XXYLT1	2.6242	53.792	0	2
334	CRXOS	3.0658	53.751	0	3
335	MRPL57	3.2647	53.713	0	2
336	F13B	3.2421	53.635	0	3
337	CLCC1	2.764	53.541	0	2
338	FBXL8	2.8792	53.494	0	2
339	SRBD1	2.8151	53.492	0	2
340	BHLHE23	2.7477	53.435	0	2
341	IQGAP1	3.1163	53.363	0	2
342	INSIG1	2.8759	53.33	0	2
343	LMX1B	2.9315	53.274	0	2
344	TCTEX1D4	3.2378	53.248	0	3
345	ACTR6	3.1567	53.194	0	2
346	CPTP	2.3959	52.854	0	3
347	RGCC	2.8127	52.845	0	2
348	HIST1H1T	2.5995	52.767	0	2
349	FAM3A	3.1593	52.636	0	2
350	LOR	2.9571	52.555	0	2
351	RTCA	3.0278	52.519	0	2
352	LRRC25	2.3965	52.26	0	3
353	WFDC18	3.0238	52.077	0	2
354	GPC3	2.5177	51.997	0	2
355	ETV2	3.3292	51.993	0	2
356	IL1B	2.7571	51.86	0	2
357	MAPK8	2.9538	51.612	0	2
358	SH3BGRL3	2.9273	51.413	0	3
359	CTSD	3.1071	51.399	0	2
360	UBTD1	2.8399	51.371	0	2
361	TNFAIP8	3.2178	51.305	0	2
362	9530068E07RIK	3.0303	51.301	0	2
363	TMEM59	2.6122	51.299	0	2
364	CYP4A12A	3.0955	51.296	0	2
365	CUEDC1	2.594	51.294	0	2
366	OTOP2	3.1368	51.263	0	2
367	NPRL2	3.0524	51.107	0	2
368	IL17D	2.8363	51.099	0	2
369	MRI1	2.6793	51.094	0	2
370	SCML4	2.8808	51.045	0	2
371	OVOL1	2.6596	51.015	0	2
372	VAX1	2.5016	50.926	0	2
373	TULP3	2.7168	50.869	0	2
374	FGF16	2.6574	50.851	0	2
375	CHAT	2.6387	50.825	0	2
376	CLPSL2	2.6519	50.801	0	2
377	TMEM9	2.3217	50.759	0	3
378	CHST5	2.9862	50.713	0	2
379	PLEKHA3	2.6772	50.703	0	2
380	ID3	2.7914	50.687	0	2
381	INSIG2	2.4933	50.684	0	2
382	PI4KB	2.658	50.671	0	2
383	CAPZA3	3.1301	50.666	0	2
384	BICC1	3.0832	50.623	0	2
385	EN1	2.7068	50.62	0	2
386	YY1	3.7605	50.492	0	2
387	TOR1B	2.668	50.476	0	2
388	RPL28	2.4949	50.441	0	2
389	PROS1	2.471	50.38	0	2
390	KLHL18	2.7329	50.289	0	2
391	RNF26	3.3524	50.277	0	3
392	IL33	3.4213	50.212	0	2
393	PBX4	2.8097	50.147	0	2
394	PPP2CB	2.5834	50.092	0	3
395	ADAT2	2.6881	50.071	0	2
396	FAM19A3	2.7357	50.058	0	2
397	KCNS1	2.9502	49.951	0	2
398	ADO	2.5316	49.874	0	2
399	RHOV	2.7066	49.86	0	2
400	ZNRF2	2.5745	49.773	0	2
401	RIPPLY2	2.3955	49.728	0	2
402	CTS7	2.245	49.708	0	2
403	UBOX5	3.7072	49.639	0	2
404	MRPS16	2.6223	49.592	0	2
405	MNX1	2.7694	49.569	0	3
406	RAP2C	2.3622	49.505	0	3
407	LPIN1	3.0289	49.5	0	2
408	CCDC92	2.691	49.494	0	2
409	MIF4GD	2.8644	49.279	0	3
410	TPH2	2.6814	49.2	0	2
411	GDF3	2.9447	49.119	0	2
412	ACOT8	2.7235	49.101	0	2
413	ITGA1	2.6279	49.095	0	2
414	ABCF1	2.8494	49.067	0	3
415	CDV3	2.7125	49.062	0	2
416	RRNAD1	2.6096	49.013	0	2
417	SVS3B	2.9288	48.826	0	2
418	TSTA3	2.7113	48.631	0	3
419	TJP2	3.1716	48.44	0	2
420	TPST2	2.6024	48.437	0	2
421	DNAJB7	3.3025	48.403	0	2
422	PURB	2.7393	48.399	0	2
423	BCAP31	2.7703	48.339	0	2
424	MTSS1	2.5314	48.247	0	2
425	PTGER2	2.1698	48.215	0	2
426	MID1IP1	2.5734	48.126	0	2
427	LY6G5C	2.9637	48.074	0	2
428	1700080E11RIK	2.9409	48.058	0	2
429	INMT	2.6603	47.998	0	2
430	MAB21L3	2.4905	47.95	0	2
431	PKD2	2.6482	47.87	0	2
432	FAM32A	2.5955	47.792	0	2
433	KLC2	2.7774	47.754	0	2
434	RWDD4A	2.9071	47.643	0	2
435	HIST1H1A	2.3561	47.596	0	2
436	H2-Q10	2.8775	47.571	0	3
437	ATRIP	2.4161	47.194	0	2
438	CLEC5A	2.8642	47.171	0	2
439	HRASLS	2.443	47.006	0	3
440	AK010878	2.8113	46.859	0	3
441	CDKN2B	2.7644	46.843	0	2
442	C1QA	2.8442	46.832	0	2
443	SLC26A1	2.7705	46.75	0	2
444	GNG4	2.7528	46.73	0	2
445	NELFB	2.715	46.6	0	2
446	PRDX3	2.67	46.541	0	2
447	PKIG	2.2836	46.474	0	2
448	CHCHD10	2.6666	46.296	0	2
449	GEN1	2.6672	46.266	0	2
450	LCE1D	2.5673	46.192	0	2
451	KLHDC4	2.1087	46.137	0	2
452	GM7257	2.6044	46.047	0	3
453	4921530L21RIK	2.7015	46.019	0	2
454	CLK2	2.6536	45.971	0	2
455	ABL2	2.9163	45.964	0	2
456	CEP44	2.374	45.964	0	2
457	VMN1R43	2.7852	45.888	0	2
458	DPP8	3.0554	45.883	0	3
459	LURAP1L	2.6778	45.708	0	2
460	AMT	2.6538	45.665	0	2
461	GFER	2.4269	45.661	0	2
462	CST8	3.0704	45.655	0	2
463	TRHR2	2.5419	45.638	0	2
464	ADCYAP1	2.5971	45.636	0	2
465	GM766	2.5448	45.63	0	2
466	DGKQ	2.6574	45.624	0	2
467	SLC1A2	2.7617	45.621	0	2
468	B3GNTL1	2.4684	45.607	0	2
469	ARHGAP18	2.3881	45.582	0	2
470	CAMK4	2.7302	45.578	0	2
471	CHM	2.9334	45.529	0	2
472	FAM96B	2.981	45.498	0	2
473	PKN3	2.6738	45.496	0	2
474	GLRX5	2.4396	45.492	0	3
475	NRL	2.8556	45.446	0	2
476	CLDN20	2.4106	45.388	0	3
477	FUNDC1	3.0807	45.27	0	3
478	MPZL2	2.2878	45.151	0	2
479	APBA3	2.9798	45.145	0	2
480	GLT8D2	2.9217	45.127	0	4
481	DIAP3	2.8686	45.025	0	2
482	ATXN7L3	2.6173	45.018	0	2
483	KRT71	2.5166	44.932	0	2
484	CITED2	2.3391	44.922	0	2
485	2310007B03RIK	2.5386	44.878	0	2
486	VMN1R197	2.8996	44.869	0	2
487	TMED1	2.4468	44.868	0	2
488	TUBD1	2.2831	44.866	0	2
489	VAMP5	2.5191	44.828	0	2
490	NCF1	2.7129	44.822	0	2
491	BAZ1B	2.4493	44.74	0	2
492	SOSTDC1	2.4913	44.704	0	2
493	HESX1	2.6682	44.698	0	3
494	ZSCAN2	1.9611	44.655	0	2
495	ATG16L2	2.4655	44.617	0	2
496	RNASEH2C	2.625	44.584	0	3
497	TRA2B	2.3386	44.537	0	2
498	FKBP1A	2.7063	44.516	0	2
499	KRT20	2.6066	44.514	0	2
500	LDLRAP1	2.5896	44.479	0	2
501	MAGEH1	2.732	44.422	0	2
502	PAPOLG	2.7755	44.345	0	2
503	OBFC1	2.3777	44.322	0	2
504	ARL6IP6	2.903	44.248	0	2
505	TTC9	2.6681	44.222	0	2
506	PRAMEL6	2.3544	44.091	0	2
507	AA467197	2.6103	44.075	0	2
508	FIBP	2.2944	44.027	0	2
509	ACTL10	2.7802	43.963	0	2
510	RNF5	2.4803	43.941	0	2
511	ATG5	2.4017	43.767	0	2
512	CRABP2	3.0187	43.74	0	3
513	PRL8A9	2.5216	43.666	0	2
514	RTP1	2.521	43.439	0	2
515	SEBOX	2.8481	43.438	0	2
516	FOXR2	2.8778	43.427	0	2
517	LKAAEAR1	2.8148	43.423	0	2
518	VPS4A	2.4775	43.375	0	3
519	SPAG5	2.2681	43.363	0	2
520	USP28	2.7674	43.342	0	2
521	PRPS1L1	3.8101	43.331	0	2
522	SMYD3	2.4986	43.325	0	2
523	PLA2G2F	2.3081	43.164	0	2
524	ATAT1	2.7274	43.112	0	2
525	TNFSF13	2.7567	43.025	0	2
526	LSM1	2.3748	43.02	0	2
527	TUBAL3	2.2766	42.984	0	2
528	LCN5	2.212	42.982	0	4
529	EBNA1BP2	2.6697	42.981	0	2
530	BCL2L14	2.4533	42.898	0	2
531	SMCO2	2.8319	42.824	0	2
532	COMMD6	2.2722	42.763	0	3
533	SMIM8	2.6536	42.761	0	2
534	CLVS2	2.6352	42.737	0	3
535	SQSTM1	2.3754	42.722	0	2
536	EEF2KMT	2.541	42.601	0	2
537	ASB5	2.5394	42.583	0	2
538	UBE2J1	2.8881	42.562	0	2
539	TBL3	2.2433	42.545	0	2
540	SLC39A3	2.4393	42.502	0	2
541	CDKN2D	2.4278	42.429	0	2
542	MBLAC2	2.5665	42.418	0	2
543	AGER	2.2588	42.361	0	3
544	FRMPD3	2.2906	42.344	0	2
545	LSM10	2.3864	42.339	0	2
546	HIST2H2BB	2.5488	42.322	0	2
547	RSLCAN18	3.1155	42.298	0	2
548	CNEP1R1	2.143	42.261	0	2
549	GML	2.6223	42.236	0	2
550	MIEF2	2.4809	42.166	0	3
551	RARB	2.6239	42.103	0	3
552	ODF3B	2.7503	41.992	0	3
553	ASTN1	2.599	41.906	0	2
554	PRL2A1	2.3674	41.873	0	3
555	MADD	2.5794	41.803	0	2
556	TECR	2.3746	41.79	0	2
557	NAPRT	2.5219	41.777	0	2
558	ASCL5	2.2564	41.775	0	2
559	ANXA8	2.5439	41.723	0	2
560	QRICH1	2.5468	41.7	0	2
561	TWISTNB	2.6011	41.68	0	2
562	GM17727	2.1772	41.661	0	3
563	GM525	2.6331	41.66	0	2
564	RTN3	2.1323	41.609	0	2
565	KLRG1	2.247	41.604	0	2
566	PSG16	2.4302	41.464	0	2
567	CXCL14	2.6432	41.456	0	3
568	IFNA12	2.7378	41.439	0	3
569	CST6	2.6447	41.428	0	2
570	PTMS	3.6105	41.418	0	2
571	SNRPC	2.5526	41.394	0	2
572	PXDC1	2.8645	41.349	0	2
573	CCDC85B	2.7458	41.231	0	2
574	UGT1A6A	2.2893	41.223	0	2
575	MRPL46	2.5483	41.178	0	2
576	CYP2J5	2.7536	41.168	0	2
577	XYLT2	3.2172	41.166	0	2
578	LIME1	2.3364	41.154	0	2
579	4933425L06RIK	2.5464	41.137	0	2
580	1700112E06RIK	2.7103	41.129	0	2
581	NENF	2.6164	41.085	0	2
582	ANKRD29	2.3704	41.062	0	3
583	TMEM108	2.6991	41.022	0	2
584	FAM89B	2.2352	41.013	0	2
585	MUT	2.4215	40.927	0	2
586	SERF2	2.3884	40.922	0	3
587	LRRC20	2.4937	40.919	0	3
588	1110001J03RIK	2.6544	40.847	0	2
589	BLCAP	2.5886	40.724	0	3
590	11-Mar	2.4699	40.616	0	NA
591	PLA2G4D	2.2057	40.608	0	2
592	CCR1	2.217	40.602	0	2
593	ARHGAP25	2.3847	40.581	0	2
594	CCK	2.4107	40.572	0	2
595	TRIM35	2.3887	40.563	0	2
596	VAMP3	2.4678	40.557	0	2
597	RBM17	3.286	40.553	0	2
598	2810408A11RIK	2.2954	40.515	0	3
599	CGN	2.673	40.483	0	2
600	VMN1R191	2.0551	40.436	0	2
601	CRB2	2.6019	40.413	0	2
602	15-Sep	2.6694	40.394	0	NA
603	4933421I07RIK	2.3526	40.39	0	2
604	GAPT	2.0616	40.3	0	3
605	ATG12	2.1499	40.295	0	2
606	LENG9	2.4266	40.291	0	2
607	GJC3	2.2747	40.265	0	2
608	AIMP1	2.8158	40.217	0	2
609	CFAP126	2.5391	40.066	0	2
610	PPM1N	2.257	40.055	0	2
611	SH2D1A	2.3809	39.999	0	2
612	TPBPB	3.073	39.904	0	2
613	TBPL1	2.619	39.885	0	2
614	PELI3	2.167	39.79	0	2
615	GBP5	2.3539	39.785	0	2
616	GNAS	2.6728	39.697	0	2
617	PRR32	2.637	39.687	0	2
618	AP2B1	2.3902	39.654	0	2
619	GPR101	2.4216	39.646	0	2
620	ZFP346	2.567	39.601	0	3
621	MSGN1	2.5336	39.568	0	3
622	UBE2V1	2.1612	39.549	0	3
623	RABAC1	2.1765	39.449	0	2
624	DMBX1	2.4874	39.434	0	2
625	TRPC3	2.9566	39.387	0	2
626	MCTP2	2.4053	39.314	0	2
627	VMN1R179	2.4256	39.289	0	3
628	LOXHD1	2.7766	39.233	0	2
629	SFT2D1	2.7924	39.23	0	3
630	ZBTB33	2.7154	39.124	0	2
631	TCHH	2.3836	39.082	0	2
632	ARID5A	2.3773	39.043	0	2
633	ZFP60	2.5315	38.958	0	2
634	ING1	2.1844	38.854	0	2
635	MRPS21	2.6219	38.837	0	2
636	PPP1R14C	2.7267	38.818	0	2
637	PSCA	2.7279	38.805	0	2
638	SGMS2	2.4265	38.789	0	2
639	RGS4	2.2498	38.784	0	2
640	GPR153	2.3212	38.782	0	2
641	NAA38	2.1638	38.745	0	2
642	TMEM42	2.021	38.643	0	2
643	PYURF	2.2792	38.625	0	2
644	SARAF	2.4887	38.613	0	2
645	NACC1	2.6437	38.506	0	2
646	CCDC172	2.1633	38.217	9.88E-304	2
647	KBTBD12	2.3203	37.784	1.42E-302	2
648	GPCPD1	2.389	37.23	1.52E-302	2
649	CDX1	2.5603	37.903	1.54E-302	2
650	ZDHHC6	2.1072	37.78	1.65E-302	4
651	MRPL55	2.3547	38.378	1.98E-302	3
652	IRX6	2.6034	38.136	2.15E-302	3
653	ENC1	1.9743	37.466	2.18E-302	2
654	GDI2	2.5464	38.255	2.26E-302	2
655	MRPL39	2.5394	37.766	2.72E-302	3
656	BEND6	2.6716	38.369	2.90E-302	2
657	LMAN1L	2.2093	38.007	2.90E-302	2
658	KLF9	2.1567	38.066	3.14E-302	2
659	OTUD7B	2.3997	38.366	3.16E-302	2
660	SALL2	2.728	37.517	3.28E-302	2
661	VSTM2A	1.9395	37.76	3.42E-302	2
662	BCL9L	2.4284	38.364	3.48E-302	2
663	UPF3B	2.4217	37.637	3.52E-302	3
664	PRR13	2.4585	37.447	4.51E-302	2
665	DPY19L3	2.5455	37.568	4.70E-302	3
666	MANEAL	2.2141	37.751	4.81E-302	2
667	MEIG1	2.7667	38.355	4.90E-302	3
668	FAM19A5	2.4507	37.932	5.06E-302	3
669	ATP4B	2.3203	37.504	5.30E-302	2
670	FBXL6	2.2848	38.352	5.48E-302	2
671	GSTT3	2.3742	37.808	5.55E-302	2
672	MAP6D1	2.5362	37.379	5.75E-302	2
673	DAAM2	2.107	37.192	5.96E-302	2
674	SLC25A30	2.3173	37.191	6.20E-302	2
675	TAT	2.5998	38.474	6.51E-302	2
676	RPL37	1.966	37.189	6.80E-302	2
677	DLGAP3	2.7152	37.863	6.83E-302	2
678	1700125H20RIK	2.6464	38.104	7.25E-302	2
679	CRISP4	2.2366	37.493	7.85E-302	2
680	CERS6	2.0013	37.613	8.66E-302	2
681	SCN4B	1.9712	37.362	1.07E-301	3
682	DFNB59	2.1343	38.093	1.11E-301	2
683	THRA	2.6327	38.333	1.14E-301	2
684	NXPE3	2.3664	37.234	1.25E-301	3
685	GABARAP	2.5761	37.847	1.26E-301	2
686	U2AF2	2.7454	38.456	1.29E-301	2
687	SF3B5	2.2966	37.111	1.20E-300	2
688	DEFB47	2.2268	37.089	2.80E-300	2
689	STMN4	2.3798	37.012	4.69E-299	2
690	CMTM1	2.2152	36.903	2.67E-297	2
691	4931417E11RIK	2.5553	36.886	4.97E-297	3
692	GTF3C5	3.3233	36.883	5.52E-297	2
693	CD3E	2.7199	36.87	8.97E-297	4
694	LAMP3	2.2322	36.836	3.14E-296	3
695	TRHDE	2.0806	36.791	1.68E-295	2
696	MOSPD3	2.3328	36.771	3.44E-295	4
697	CD68	2.4968	36.747	8.50E-295	2
698	COL9A1	2.3011	36.699	4.92E-294	2
699	MRPS23	2.1291	36.642	3.96E-293	2
700	FAM122A	2.4322	36.586	3.05E-292	3
701	UBQLN4	2.6156	36.466	2.50E-290	2
702	PREB	2.8412	36.419	1.38E-289	2
703	KLKB1	2.7075	36.408	2.05E-289	2
704	LY6A	2.3923	36.401	2.63E-289	3
705	CISD1	2.3024	36.352	1.59E-288	3
706	VMN1R58	2.2711	36.296	1.18E-287	2
707	TNNT2	2.3082	36.184	6.86E-286	3
708	3110082J24RIK	2.1737	36.161	1.60E-285	2
709	GUCA2B	2.3395	36.154	2.06E-285	3
710	PRSS55	2.6874	36.11	1.02E-284	2
711	PRPSAP1	2.4197	36.05	8.85E-284	2
712	NHSL2	1.8852	36.027	1.98E-283	2
713	VAPB	2.0833	36.023	2.32E-283	2
714	SDCBP2	2.3248	36.004	4.55E-283	2
715	DUSP22	2.6155	35.974	1.34E-282	2
716	CD163	2.1291	35.916	1.07E-281	2
717	GRB10	2.5989	35.856	9.28E-281	2
718	GM17365	2.485	35.784	1.22E-279	3
719	APOD	2.2753	35.775	1.69E-279	2
720	NARF	2.3528	35.759	3.02E-279	2
721	FNTB	2.3888	35.748	4.44E-279	2
722	PATE2	1.8571	35.683	4.53E-278	3
723	TULP1	2.5581	35.678	5.40E-278	2
724	SLC25A42	1.9962	35.671	6.98E-278	2
725	OLFML2B	2.3521	35.644	1.83E-277	2
726	DHFR	2.2662	35.597	9.64E-277	2
727	TCAP	2.1725	35.555	4.31E-276	2
728	NOC4L	2.2337	35.537	8.22E-276	2
729	LYPD8	2.4548	35.481	6.13E-275	2
730	PPDPF	1.9142	35.476	7.13E-275	2
731	GPATCH2	2.183	35.42	5.30E-274	3
732	SMIM9	2.6587	35.378	2.29E-273	2
733	SLC9C1	2.1802	35.336	1.02E-272	2
734	RSRC1	2.6781	35.258	1.59E-271	3
735	LYPD6	2.0747	35.231	4.13E-271	2
736	STAMBPL1	2.2059	35.224	5.40E-271	2
737	CALCA	2.4137	35.216	7.05E-271	2
738	CTTN	1.9973	35.202	1.16E-270	2
739	WNT9B	2.464	35.183	2.27E-270	2
740	PLEKHH3	2.481	35.165	4.28E-270	2
741	NFATC2IP	2.5075	35.139	1.06E-269	2
742	PGK2	2.4142	35.134	1.27E-269	3
743	TRPV2	2.3081	35.109	3.08E-269	2
744	VMN1R69	2.0555	35.036	3.88E-268	2
745	NEB	2.2263	34.955	6.77E-267	2
746	LRRC14	2.6065	34.948	8.72E-267	2
747	IGFBP6	1.9305	34.93	1.62E-266	2
748	CYP1A2	2.2909	34.895	5.44E-266	2
749	ROR1	2.4248	34.875	1.11E-265	2
750	SERTAD1	2.6506	34.72	2.43E-263	2
751	PADI6	2.1873	34.67	1.38E-262	3
752	PRKCI	2.163	34.647	3.11E-262	3
753	TMEM52B	2.2384	34.639	4.02E-262	3
754	LSM2	2.1859	34.63	5.46E-262	2
755	C1QB	2.0826	34.567	4.86E-261	2
756	FAM19A4	2.3283	34.482	9.30E-260	2
757	HLX	2.2013	34.468	1.47E-259	3
758	GM5460	2.7287	34.438	4.20E-259	3
759	PPAPDC2	2.2541	34.424	6.74E-259	2
760	BC005624	2.5307	34.422	7.19E-259	3
761	CLPX	2.3444	34.26	1.90E-256	3
762	ARNTL	2.1968	34.223	6.81E-256	2
763	1190005I06RIK	2.5201	34.187	2.26E-255	2
764	TRP53INP1	2.6728	34.086	7.18E-254	2
765	OSTC	2.3365	34.072	1.17E-253	3
766	GFI1	2.0475	34.06	1.77E-253	2
767	TEX37	2.3592	34.04	3.44E-253	2
768	NIPA2	2.2347	33.965	4.45E-252	2
769	MYLIP	2.0819	33.888	5.98E-251	2
770	NET1	2.1545	33.851	2.13E-250	2
771	MBD3	1.9882	33.846	2.50E-250	2
772	GPR1	2.5708	33.808	9.05E-250	3
773	NRP2	2.3861	33.798	1.28E-249	2
774	CRYGA	2.4715	33.76	4.62E-249	3
775	SYNPO2L	2.0588	33.74	9.11E-249	2
776	IFI204	2.2756	33.689	4.99E-248	2
777	FAM122C	2.077	33.596	1.14E-246	2
778	SOAT1	2.0206	33.578	2.09E-246	2
779	NRAS	2.4417	33.56	3.87E-246	3
780	MPDU1	1.8419	33.525	1.27E-245	3
781	NABP2	2.1306	33.519	1.51E-245	2
782	LRCH1	1.9	33.471	7.60E-245	2
783	SPINT3	2.0558	33.465	9.20E-245	2
784	RBM38	1.9169	33.368	2.41E-243	2
785	SURF4	2.12	33.259	8.96E-242	3
786	ACP5	1.9372	33.254	1.08E-241	2
787	NEK6	2.5988	33.234	2.06E-241	3
788	PRKCQ	2.5162	33.196	7.39E-241	2
789	EIF1AX	2.4202	33.195	7.52E-241	2
790	CCDC74A	2.1675	33.19	8.93E-241	2
791	NABP1	2.331	33.13	6.61E-240	2
792	ADGRG3	2.333	33.079	3.60E-239	2
793	A930009A15RIK	2.0856	33.031	1.76E-238	3
794	ZFP697	1.9163	32.921	6.59E-237	2
795	PRSS52	2.3783	32.91	9.49E-237	2
796	ANG4	2.0249	32.89	1.81E-236	2
797	NOB1	2.6281	32.868	3.69E-236	3
798	SOX1	2.1235	32.86	4.91E-236	2
799	PIGC	2.5809	32.834	1.16E-235	2
800	GREM2	2.2783	32.832	1.20E-235	2
801	VIPAS39	2.6969	32.795	4.15E-235	3
802	GABRA5	2.4572	32.782	6.21E-235	2
803	GIMAP4	2.46	32.765	1.11E-234	4
804	CDKN1A	2.3281	32.754	1.58E-234	2
805	LCE1F	1.9677	32.744	2.21E-234	2
806	CAMP	2.1628	32.734	3.02E-234	2
807	EDC3	2.4177	32.636	7.49E-233	2
808	C130074G19RIK	2.2443	32.566	7.33E-232	2
809	TTC1	1.9073	32.527	2.56E-231	3
810	PNMT	1.9575	32.523	2.92E-231	2
811	GSC2	1.9799	32.493	7.88E-231	2
812	GM5634	1.7984	32.473	1.50E-230	2
813	PHF23	2.0583	32.46	2.27E-230	2
814	ZIM1	2.1529	32.37	4.24E-229	2
815	PCGF5	2.0237	32.35	8.07E-229	2
816	DEPTOR	2.2435	32.342	1.04E-228	2
817	E130309D02RIK	2.4448	32.283	7.15E-228	2
818	IRX2	2.5157	32.236	3.22E-227	2
819	TOB2	2.5498	32.232	3.67E-227	2
820	IFNLR1	2.6413	32.109	1.90E-225	2
821	4833420G17RIK	1.9783	32.1	2.59E-225	2
822	GAR1	2.146	32.099	2.64E-225	2
823	VMN1R183	1.9159	32.049	1.34E-224	2
824	METTL20	2.445	32.045	1.51E-224	2
825	TMEM176A	2.2141	32.019	3.45E-224	2
826	MPC1	2.8189	31.99	8.71E-224	2
827	DPPA5A	2.1573	31.97	1.66E-223	2
828	KCTD4	2.3139	31.945	3.63E-223	2
829	PRL3B1	1.9645	31.923	7.51E-223	2
830	SF3B6	2.1624	31.881	2.83E-222	2
831	MS4A6D	1.8542	31.866	4.59E-222	2
832	1110008L16RIK	2.322	31.864	4.80E-222	2
833	AMD1	2.3408	31.829	1.50E-221	2
834	ZFP322A	2.3686	31.79	5.11E-221	3
835	CRKL	1.9292	31.718	5.13E-220	2
836	TGFBR2	2.2219	31.635	7.13E-219	2
837	DIRAS2	2.3609	31.616	1.30E-218	2
838	ARHGEF39	2.1669	31.604	1.87E-218	2
839	ADGRD1	2.2332	31.591	2.84E-218	2
840	PTH2	2.1675	31.564	6.63E-218	2
841	ACAA1A	1.9266	31.507	3.96E-217	2
842	STC1	2.3389	31.449	2.52E-216	4
843	NRBF2	2.4608	31.408	8.94E-216	2
844	KIF18A	1.846	31.385	1.87E-215	2
845	ZBTB34	2.3802	31.375	2.59E-215	2
846	LCN6	2.0294	31.327	1.15E-214	2
847	MCFD2	2.1005	31.31	1.98E-214	3
848	TAF11	2.147	31.3	2.64E-214	2
849	LAMTOR4	2.0127	31.293	3.32E-214	2
850	ATP6V1B2	2.1613	31.26	9.36E-214	2
851	1700011I03RIK	2.6702	31.176	1.28E-212	2
852	SET	1.9866	31.135	4.63E-212	3
853	IQCF3	2.2874	31.105	1.17E-211	2
854	KRT5	2.1956	31.06	4.79E-211	2
855	DIRC2	2.3931	31.031	1.19E-210	2
856	4930550C14RIK	1.8937	31.024	1.45E-210	2
857	RRAGC	2.0347	31.014	2.00E-210	2
858	ACOT5	2.754	30.968	8.20E-210	2
859	GPRC6A	2.3181	30.944	1.74E-209	2
860	MYBPH	2.208	30.932	2.52E-209	2
861	ZDHHC20	2.7116	30.918	3.84E-209	3
862	GUCY2G	2.1761	30.902	6.36E-209	2
863	PROZ	1.9398	30.867	1.90E-208	2
864	SPEM1	2.3107	30.866	1.95E-208	2
865	DKK4	1.704	30.843	3.99E-208	2
866	CLEC2E	2.2232	30.781	2.68E-207	2
867	VMN1R17	2.0209	30.747	7.70E-207	2
868	TTC12	1.8935	30.714	2.11E-206	2
869	KCNAB3	2.3535	30.696	3.63E-206	2
870	USP39	2.1436	30.646	1.70E-205	2
871	SLFN2	2.1438	30.625	3.21E-205	2
872	HERC3	2.3818	30.576	1.45E-204	2
873	VCPKMT	1.9301	30.574	1.52E-204	2
874	LY6G6E	2.5473	30.572	1.63E-204	2
875	AIP	2.0955	30.536	4.84E-204	2
876	ARHGAP27	2.0346	30.492	1.89E-203	2
877	RAG2	2.0394	30.414	2.01E-202	3
878	4921511H03RIK	2.2816	30.395	3.64E-202	3
879	SELK	2.3878	30.376	6.36E-202	2
880	PDYN	2.1818	30.374	6.85E-202	2
881	CPLX2	2.5048	30.336	2.14E-201	3
882	OXLD1	2.0968	30.209	1.01E-199	2
883	BAG3	1.8762	30.207	1.08E-199	2
884	AU021092	1.8243	30.157	4.91E-199	4
885	MRPL32	2.223	30.119	1.53E-198	2
886	THEM7	2.213	30.116	1.69E-198	2
887	U2AF1L4	1.8012	30.025	2.59E-197	2
888	SNX30	1.9018	29.965	1.56E-196	2
889	SLC23A1	2.081	29.939	3.44E-196	2
890	LY6H	2.1141	29.933	4.03E-196	2
891	POLH	2.2253	29.927	4.94E-196	2
892	DEFB4	1.8276	29.916	6.71E-196	2
893	THOP1	2.0397	29.855	4.26E-195	2
894	RETNLB	1.7298	29.823	1.09E-194	2
895	KLB	1.8701	29.812	1.50E-194	2
896	SELPLG	2.1478	29.769	5.47E-194	2
897	COPS8	2.4053	29.756	7.95E-194	2
898	FOXC1	1.8736	29.752	8.96E-194	2
899	MCTS2	1.8505	29.699	4.39E-193	2
900	BMP6	1.9304	29.684	6.91E-193	2
901	TLR3	1.9509	29.569	2.07E-191	2
902	LIMCH1	2.2834	29.53	6.56E-191	2
903	CCDC91	2.2506	29.526	7.33E-191	2
904	ZFP948	2.0474	29.501	1.52E-190	2
905	CMTM7	1.978	29.496	1.78E-190	3
906	METTL16	2.0703	29.492	2.01E-190	2
907	ARHGAP29	2.4281	29.459	5.26E-190	2
908	SSMEM1	1.8769	29.457	5.71E-190	2
909	NDUFV3	2.2723	29.366	8.12E-189	3
910	RTP2	2.3097	29.352	1.24E-188	2
911	RNF128	1.9735	29.344	1.56E-188	2
912	ZFP652	2.6879	29.343	1.63E-188	3
913	IL22RA2	2.0164	29.33	2.37E-188	2
914	KIDINS220	2.0245	29.328	2.53E-188	2
915	CRYAB	2.1505	29.303	5.17E-188	2
916	SCGB3A1	1.9788	29.301	5.49E-188	2
917	COMTD1	1.9107	29.274	1.22E-187	2
918	TLR2	2.061	29.27	1.35E-187	2
919	CD28	2.2711	29.25	2.43E-187	3
920	UBE2E3	1.8946	29.244	2.97E-187	2
921	PIK3AP1	2.2038	29.239	3.38E-187	2
922	KCNV2	1.8858	29.236	3.77E-187	2
923	GLYCTK	2.3498	29.203	9.81E-187	2
924	PLK2	2.0615	29.109	1.50E-185	2
925	PMVK	2.3045	29.049	8.75E-185	2
926	GM8300	1.6575	29.04	1.14E-184	2
927	STK38L	2.1977	29.03	1.49E-184	2
928	SRSF12	1.8492	29.012	2.57E-184	2
929	RIT1	2.5941	28.997	3.92E-184	2
930	REEP6	2.1696	28.976	7.25E-184	2
931	GCLC	2.1675	28.966	9.64E-184	2
932	NSG2	2.449	28.945	1.77E-183	2
933	KCNA6	2.0738	28.941	2.01E-183	2
934	HOXC5	2.3044	28.906	5.46E-183	2
935	ELL	2.0134	28.862	1.96E-182	2
936	FAM175A	2.5615	28.79	1.58E-181	2
937	RTN1	1.8575	28.684	3.28E-180	2
938	UBE2M	1.845	28.672	4.61E-180	2
939	ANO10	1.778	28.667	5.36E-180	2
940	UCP1	2.1952	28.594	4.28E-179	2
941	ODF4	2.3593	28.577	7.02E-179	2
942	CCR2	2.0751	28.548	1.63E-178	3
943	KRTAP4-7	1.7333	28.542	1.90E-178	2
944	CYP20A1	2.5996	28.511	4.60E-178	2
945	POLD2	2.7498	28.505	5.49E-178	2
946	4930513O06RIK	2.0134	28.472	1.42E-177	2
947	PBX1	2.0228	28.454	2.38E-177	2
948	UQCRFS1	2.3055	28.447	2.90E-177	2
949	EMP2	1.9643	28.428	4.86E-177	2
950	1700106J16RIK	2.1767	28.417	6.70E-177	2
951	SBSPON	2.2035	28.41	8.27E-177	3
952	TRABD	1.7935	28.387	1.60E-176	2
953	ZMAT5	1.9257	28.364	3.04E-176	2
954	ZFAND2A	1.9431	28.356	3.83E-176	2
955	RCSD1	2.3508	28.338	6.28E-176	2
956	GM20767	1.9739	28.215	2.08E-174	2
957	BC003965	2.321	28.199	3.24E-174	2
958	PNLIPRP1	1.6906	28.106	4.49E-173	2
959	DUPD1	1.8851	28.101	5.08E-173	3
960	DDT	2.0203	28.093	6.35E-173	2
961	HDGFL1	2.0857	28.078	9.89E-173	2
962	FAM195A	2.3605	28.073	1.12E-172	3
963	ADRB2	2.0452	28.019	5.14E-172	2
964	ANGEL1	2.1298	27.952	3.36E-171	2
965	TFB2M	1.9452	27.889	1.94E-170	2
966	AAMP	1.7831	27.878	2.67E-170	2
967	SCTR	2.2794	27.869	3.38E-170	2
968	CEP95	2.0397	27.816	1.48E-169	2
969	TBC1D8B	2.2866	27.786	3.45E-169	2
970	CNOT7	1.7245	27.779	4.14E-169	2
971	LCAT	2.359	27.739	1.25E-168	2
972	PRPH	2.0751	27.692	4.63E-168	3
973	MEP1B	2.7244	27.639	2.00E-167	2
974	ADARB1	2.3181	27.624	3.08E-167	2
975	CDC37L1	1.9133	27.621	3.29E-167	2
976	ANXA3	2.0615	27.578	1.09E-166	2
977	4930578I06RIK	2.0544	27.576	1.15E-166	2
978	APOC4	1.6356	27.511	6.82E-166	2
979	NRADD	2.2803	27.472	2.03E-165	2
980	TMEM209	1.8385	27.47	2.13E-165	2
981	ORC2	2.5177	27.436	5.47E-165	2
982	H2-M10.2	2.603	27.431	6.20E-165	2
983	RNFT1	1.8232	27.39	1.90E-164	2
984	LMX1A	2.0183	27.338	7.93E-164	2
985	IL5	2.0173	27.324	1.16E-163	2
986	MYL9	2.0294	27.321	1.28E-163	2
987	JOSD1	2.1302	27.244	1.02E-162	2
988	RASSF8	2.091	27.224	1.79E-162	2
989	RAB1B	2.5928	27.164	9.21E-162	2
990	RRP1B	1.9787	27.054	1.80E-160	2
991	2300009A05RIK	1.6882	27.002	7.34E-160	3
992	PCBP4	1.881	26.97	1.76E-159	2
993	AMBP	1.5422	26.942	3.69E-159	2
994	MAPKBP1	1.8853	26.91	8.69E-159	2
995	CCDC109B	1.7239	26.902	1.08E-158	2
996	RNF41	1.8539	26.856	3.76E-158	2
997	9130008F23RIK	2.1437	26.852	4.17E-158	2
998	ARL6IP4	2.0485	26.798	1.76E-157	2
999	GPC4	2.1349	26.792	2.11E-157	2
1000	CSRP1	1.8572	26.782	2.74E-157	2
1001	FAM50B	1.6862	26.782	2.76E-157	2
1002	PITX2	1.9792	26.774	3.43E-157	2
1003	KNSTRN	2.1347	26.755	5.62E-157	2
1004	ENPP6	1.7696	26.734	9.89E-157	2
1005	TMEM114	1.8365	26.69	3.24E-156	2
1006	TMEM234	1.8281	26.638	1.30E-155	2
1007	CDC37	1.4819	26.618	2.17E-155	2
1008	VSTM2B	2.3584	26.595	3.99E-155	3
1009	2810007J24RIK	1.6791	26.591	4.49E-155	3
1010	GM614	2.1485	26.547	1.43E-154	3
1011	KCNK2	1.919	26.511	3.74E-154	2
1012	NPY	1.9116	26.503	4.69E-154	2
1013	GMFG	1.7913	26.473	1.03E-153	2
1014	UBALD1	1.6322	26.437	2.67E-153	2
1015	VKORC1	2.0656	26.402	6.78E-153	2
1016	VCAM1	1.9905	26.369	1.60E-152	2
1017	RCVRN	1.8236	26.324	5.33E-152	2
1018	SAA1	1.8219	26.262	2.67E-151	2
1019	WFDC13	1.7804	26.259	2.94E-151	2
1020	EIF3B	2.2132	26.255	3.28E-151	2
1021	FCGR2B	1.8537	26.242	4.55E-151	2
1022	SPATA2L	2.2033	26.212	1.01E-150	2
1023	IGFL3	1.6813	26.2	1.36E-150	2
1024	FAM150B	2.2111	26.18	2.32E-150	2
1025	SSPN	2.0306	26.166	3.38E-150	2
1026	DCLRE1C	1.9639	26.162	3.76E-150	2
1027	GUCA2A	1.8148	26.157	4.23E-150	2
1028	HN1L	1.7749	26.15	5.08E-150	2
1029	MKLN1	1.9568	26.12	1.11E-149	2
1030	CRYBA1	1.7791	26.071	3.96E-149	3
1031	CD7	1.9898	26.068	4.33E-149	2
1032	SLC28A2	2.1152	26.065	4.74E-149	2
1033	TH	2.056	26.056	5.89E-149	2
1034	CEBPB	1.7931	26.052	6.58E-149	2
1035	ZDHHC16	2.2962	26.042	8.53E-149	2
1036	FBRS	1.5949	26.034	1.05E-148	2
1037	POLE2	1.7216	26.011	1.90E-148	2
1038	CBX3	2.263	25.973	5.15E-148	2
1039	SVS5	2.1612	25.947	1.01E-147	2
1040	APOA2	2.4503	25.937	1.33E-147	2
1041	GMPR2	2.1354	25.922	1.93E-147	2
1042	FAM204A	2.1778	25.92	2.01E-147	2
1043	STX2	2.0302	25.919	2.10E-147	3
1044	ERMN	1.7794	25.915	2.34E-147	2
1045	NCMAP	1.9992	25.896	3.79E-147	2
1046	RHBDD2	1.9701	25.891	4.29E-147	2
1047	BTG1	2.0957	25.885	5.01E-147	2
1048	GTSF1L	2.2231	25.799	4.65E-146	2
1049	CALM5	2.1811	25.744	1.95E-145	2
1050	FJX1	2.0538	25.739	2.20E-145	2
1051	SMC3	2.0114	25.727	2.95E-145	2
1052	ZFP93	1.9348	25.673	1.19E-144	2
1053	EGFEM1	1.8223	25.655	1.90E-144	2
1054	HP1BP3	2.2691	25.607	6.51E-144	2
1055	PF4	1.7497	25.584	1.16E-143	3
1056	COCH	1.9795	25.576	1.43E-143	2
1057	SLC48A1	1.8021	25.553	2.56E-143	2
1058	MORN3	1.8724	25.55	2.80E-143	2
1059	WFDC2	1.771	25.54	3.66E-143	2
1060	CST7	1.7111	25.516	6.68E-143	2
1061	RAI14	2.4423	25.514	7.05E-143	2
1062	PEX16	2.1211	25.502	9.58E-143	3
1063	VMN1R60	1.5419	25.492	1.24E-142	2
1064	TICRR	1.7222	25.477	1.80E-142	2
1065	ECSCR	1.8201	25.465	2.43E-142	2
1066	CCDC116	1.8159	25.454	3.22E-142	2
1067	SLC4A10	1.7231	25.451	3.46E-142	2
1068	ACSL5	1.5893	25.432	5.71E-142	2
1069	BC048507	1.7003	25.427	6.43E-142	2
1070	SLC36A4	1.9069	25.395	1.44E-141	2
1071	MYBL1	1.8053	25.372	2.58E-141	2
1072	FAM221A	2.5083	25.339	5.96E-141	2
1073	BARHL2	1.8067	25.339	5.97E-141	2
1074	SEC61A2	1.8403	25.317	1.05E-140	2
1075	ILDR1	2.2298	25.264	4.00E-140	2
1076	HMGCR	1.9964	25.264	4.03E-140	2
1077	CACYBP	1.7722	25.257	4.85E-140	2
1078	ATP5J	2.0438	25.208	1.64E-139	2
1079	TMSB15B1	2.0275	25.12	1.53E-138	2
1080	TMEM178B	1.7891	25.114	1.76E-138	2
1081	ST8SIA3	1.6859	25.11	1.94E-138	2
1082	4930544D05RIK	1.899	25.103	2.33E-138	2
1083	CMC1	1.7067	25.091	3.18E-138	2
1084	BC049730	2.0597	25.087	3.47E-138	2
1085	CCBL2	2.5805	25.056	7.54E-138	2
1086	ITGB6	2.0054	25.046	9.83E-138	2
1087	STX12	1.5019	25.04	1.13E-137	2
1088	CST3	2.0626	25.033	1.34E-137	2
1089	1110032F04RIK	1.7525	24.989	4.00E-137	2
1090	CKS1B	2.091	24.975	5.76E-137	2
1091	PGF	1.8574	24.974	5.86E-137	2
1092	DUSP9	1.7898	24.961	8.11E-137	2
1093	KCNH2	1.561	24.939	1.42E-136	2
1094	GLIPR2	1.675	24.846	1.43E-135	2
1095	FAF1	1.9465	24.799	4.64E-135	2
1096	LRTM1	1.776	24.781	7.22E-135	2
1097	CARTPT	1.7844	24.756	1.32E-134	3
1098	CYCT	2.4101	24.749	1.58E-134	2
1099	AGPAT2	2.1143	24.747	1.66E-134	3
1100	DTX3	2.08	24.715	3.68E-134	2
1101	B930041F14RIK	1.5653	24.711	4.05E-134	2
1102	CCSER2	2.554	24.695	6.08E-134	2
1103	FGF22	1.8728	24.672	1.08E-133	2
1104	CTRB1	1.6749	24.653	1.70E-133	2
1105	STAM	1.7467	24.65	1.85E-133	2
1106	FABP6	2.1926	24.614	4.50E-133	2
1107	HAO2	1.7256	24.601	6.15E-133	2
1108	SNRPB2	1.8785	24.563	1.56E-132	2
1109	TBX15	1.978	24.55	2.17E-132	2
1110	UPF1	2.1906	24.528	3.72E-132	3
1111	ZCCHC16	2.1548	24.457	2.11E-131	2
1112	LELP1	1.7251	24.438	3.39E-131	3
1113	STARD10	1.9562	24.417	5.54E-131	2
1114	RBM43	2.6921	24.387	1.16E-130	2
1115	ATP6V1G1	2.0717	24.343	3.41E-130	2
1116	PRL3C1	2.0828	24.335	4.15E-130	2
1117	KLHDC8A	2.0017	24.326	5.16E-130	2
1118	LZIC	1.9513	24.313	7.13E-130	3
1119	VAMP1	1.7728	24.31	7.62E-130	2
1120	HMGB4	1.6226	24.271	1.95E-129	2
1121	TMEM203	1.9516	24.262	2.46E-129	2
1122	IFNL2	2.0456	24.188	1.46E-128	2
1123	KCNIP4	1.6612	24.12	7.66E-128	2
1124	IL22	1.6849	24.1	1.23E-127	2
1125	PPAPDC1B	1.7418	24.094	1.42E-127	2
1126	NPC1L1	1.8662	24.086	1.72E-127	2
1127	SLC2A1	1.8534	24.048	4.33E-127	2
1128	APOL9A	1.997	23.992	1.66E-126	2
1129	CYB561D1	1.5787	23.99	1.72E-126	2
1130	GEMIN7	2.0271	23.969	2.88E-126	3
1131	USP9Y	1.6652	23.925	8.31E-126	2
1132	TMPRSS11C	1.6676	23.918	9.74E-126	2
1133	MIB2	1.7391	23.886	2.12E-125	2
1134	CRAMP1L	1.6784	23.837	6.85E-125	2
1135	ASCL3	2.0983	23.818	1.06E-124	2
1136	PDGFD	1.612	23.778	2.78E-124	2
1137	RPS18	2.4591	23.752	5.17E-124	2
1138	YKT6	1.7998	23.75	5.40E-124	3
1139	ULK3	2.3382	23.707	1.49E-123	2
1140	GM4794	1.997	23.701	1.74E-123	3
1141	CTDSPL	2.3731	23.693	2.07E-123	2
1142	GM5595	1.6579	23.671	3.52E-123	2
1143	1700029F12RIK	1.9577	23.628	9.61E-123	2
1144	ARID3B	1.8876	23.604	1.72E-122	2
1145	TRP73	2.0434	23.471	3.92E-121	2
1146	PRKACA	2.0994	23.466	4.42E-121	3
1147	LAO1	1.6552	23.394	2.42E-120	2
1148	MUS81	1.3858	23.39	2.62E-120	2
1149	STIM1	1.7819	23.381	3.21E-120	2
1150	TRIM40	1.437	23.376	3.61E-120	2
1151	PCK2	1.4265	23.37	4.24E-120	2
1152	PEA15A	1.9667	23.368	4.43E-120	3
1153	LDOC1L	1.4182	23.364	4.82E-120	3
1154	4931406B18RIK	1.7436	23.338	8.77E-120	2
1155	TMEM53	2.1435	23.278	3.60E-119	2
1156	RPIA	1.9944	23.27	4.37E-119	2
1157	SNX19	1.9714	23.255	6.06E-119	2
1158	C1D	1.8926	23.243	8.03E-119	2
1159	SST	2.2288	23.199	2.27E-118	2
1160	TXNDC17	1.5017	23.193	2.58E-118	2
1161	BNIP2	1.4896	23.185	3.13E-118	2
1162	DDIAS	1.6618	23.174	4.04E-118	2
1163	TMEM211	1.8544	23.079	3.59E-117	2
1164	IKZF2	1.8646	23.076	3.86E-117	2
1165	CDYL2	1.8822	23.051	6.95E-117	2
1166	ITIH2	1.924	23.018	1.50E-116	2
1167	PRRX1	1.7754	22.995	2.49E-116	2
1168	TAS2R120	1.8227	22.99	2.81E-116	2
1169	GNG8	1.9186	22.949	7.20E-116	2
1170	PLEKHG5	2.102	22.947	7.66E-116	2
1171	VRK1	1.8676	22.936	9.73E-116	2
1172	CRX	2.1102	22.934	1.02E-115	2
1173	ACTRT1	1.9	22.928	1.19E-115	2
1174	CALCOCO1	2.2705	22.887	3.02E-115	2
1175	KDELR2	1.8401	22.871	4.30E-115	2
1176	FBXL7	1.841	22.854	6.42E-115	2
1177	1700025F22RIK	1.8349	22.84	8.73E-115	3
1178	PIGA	2.0952	22.83	1.11E-114	2
1179	NIFK	2.137	22.821	1.38E-114	2
1180	BEX1	2.0361	22.814	1.58E-114	3
1181	GADD45G	2.1275	22.78	3.51E-114	2
1182	TRPC4	1.399	22.769	4.50E-114	2
1183	NDUFB10	1.642	22.748	7.19E-114	2
1184	NAA50	1.7246	22.741	8.47E-114	2
1185	PCBP3	2.193	22.733	1.02E-113	2
1186	FTO	1.6897	22.705	1.91E-113	2
1187	GZMF	1.8774	22.699	2.20E-113	2
1188	1700001K19RIK	1.7926	22.653	6.28E-113	2
1189	PLEK2	1.8347	22.627	1.13E-112	2
1190	CENPH	1.7012	22.608	1.72E-112	2
1191	UPK3B	1.5727	22.591	2.56E-112	2
1192	LRCH2	1.7521	22.553	5.92E-112	2
1193	MAPK10	1.9902	22.53	1.01E-111	2
1194	CCDC71L	1.6111	22.509	1.60E-111	2
1195	ORAI3	1.659	22.499	2.03E-111	2
1196	BYSL	1.611	22.496	2.15E-111	2
1197	GAS6	2.6837	22.489	2.54E-111	3
1198	SNURF	1.6335	22.46	4.86E-111	2
1199	PTCD2	2.0951	22.408	1.57E-110	2
1200	NEDD4L	1.7274	22.402	1.80E-110	2
1201	SLC6A19	1.9533	22.382	2.78E-110	3
1202	FOSL2	2.1194	22.374	3.32E-110	2
1203	HMGB1	1.9256	22.346	6.30E-110	2
1204	CLRN1	1.4178	22.316	1.22E-109	2
1205	LARS2	2.1106	22.307	1.49E-109	2
1206	SCG2	1.7691	22.306	1.52E-109	2
1207	KLF7	1.9654	22.29	2.18E-109	2
1208	ASF1B	1.3918	22.29	2.19E-109	2
1209	EBI3	1.6425	22.261	4.13E-109	3
1210	NOSTRIN	1.6004	22.26	4.22E-109	2
1211	MBOAT1	2.4763	22.202	1.55E-108	2
1212	CKB	1.4265	22.184	2.34E-108	2
1213	CYC1	1.4769	22.148	5.13E-108	2
1214	PURA	1.8624	22.141	6.04E-108	2
1215	RFC3	1.4723	22.139	6.26E-108	2
1216	LY96	2.022	22.123	9.05E-108	3
1217	APOC3	1.4566	22.105	1.34E-107	2
1218	FIS1	1.7597	22.101	1.46E-107	2
1219	MRPS18C	1.7444	22.055	4.05E-107	2
1220	SPR	1.8039	22.033	6.57E-107	2
1221	CALHM1	1.5531	22.026	7.71E-107	2
1222	VSTM4	1.8572	22.019	8.85E-107	2
1223	GM7714	1.8981	22.008	1.15E-106	2
1224	TDO2	1.644	21.936	5.47E-106	2
1225	DBR1	2.2468	21.898	1.26E-105	2
1226	1110007C09RIK	1.8588	21.895	1.37E-105	2
1227	BLVRB	1.8048	21.89	1.51E-105	2
1228	GTF2A2	1.9878	21.879	1.93E-105	2
1229	RDH8	1.6031	21.86	2.96E-105	2
1230	YWHAB	1.7633	21.857	3.13E-105	3
1231	4930550L24RIK	1.6126	21.829	5.71E-105	2
1232	TNFRSF13B	2.1756	21.805	9.83E-105	2
1233	TMEM239	1.427	21.798	1.13E-104	2
1234	F7	1.4862	21.742	3.88E-104	2
1235	RNF217	1.657	21.739	4.08E-104	2
1236	CACNG6	1.5638	21.704	8.74E-104	2
1237	IER3	1.8693	21.68	1.47E-103	2
1238	ID2	1.6885	21.68	1.50E-103	2
1239	BCL7C	1.6821	21.677	1.59E-103	2
1240	COG6	1.4456	21.611	6.58E-103	2
1241	TTYH3	1.4044	21.603	7.86E-103	2
1242	CTH	1.5935	21.594	9.58E-103	2
1243	GPC1	1.5919	21.574	1.49E-102	2
1244	PPM1G	1.612	21.529	3.84E-102	2
1245	ATP6V1E1	1.7286	21.526	4.12E-102	3
1246	VCP	1.9605	21.524	4.29E-102	2
1247	1700113H08RIK	1.6349	21.523	4.43E-102	3
1248	KCTD7	1.8655	21.507	6.19E-102	2
1249	PNPO	1.9311	21.452	2.02E-101	2
1250	CRYBB3	1.9497	21.413	4.70E-101	2
1251	ANO2	1.9743	21.408	5.26E-101	2
1252	LY6G5B	1.7544	21.401	6.13E-101	2
1253	IFI27	1.6332	21.378	9.90E-101	2
1254	NQO2	1.5803	21.374	1.08E-100	2
1255	GTF2E2	1.7017	21.372	1.14E-100	3
1256	OXCT1	1.689	21.367	1.27E-100	2
1257	AOC1	1.9712	21.266	1.08E-99	2
1258	MYH7	1.8664	21.251	1.50E-99	2
1259	1700010B08RIK	1.6888	21.214	3.29E-99	2
1260	CBWD1	1.5915	21.148	1.33E-98	2
1261	CCR5	2.2399	21.143	1.48E-98	2
1262	ASB8	1.6885	21.125	2.19E-98	2
1263	1700024G13RIK	1.581	21.122	2.33E-98	2
1264	TMEM38A	1.9466	21.12	2.42E-98	2
1265	SDC1	1.7433	21.118	2.52E-98	2
1266	KCNE2	1.6129	21.114	2.74E-98	2
1267	PSMC4	1.4113	21.111	2.93E-98	2
1268	CCDC171	1.9373	21.082	5.41E-98	2
1269	PSG22	2.0008	21.053	9.85E-98	2
1270	USE1	2.0627	21.05	1.06E-97	2
1271	FUCA1	1.742	21.039	1.33E-97	2
1272	HMX2	1.8907	21.036	1.43E-97	2
1273	DAZL	2.712	21.034	1.49E-97	2
1274	RAB33B	1.6274	21.019	2.02E-97	2
1275	SNX9	1.8961	21.009	2.50E-97	2
1276	RASSF4	1.8941	20.973	5.30E-97	2
1277	EFCAB2	2.24	20.965	6.24E-97	2
1278	SIRT4	1.7258	20.954	7.88E-97	2
1279	CLDND1	1.5431	20.923	1.51E-96	2
1280	CCDC146	1.6456	20.919	1.66E-96	2
1281	ZFP735	1.6944	20.871	4.53E-96	2
1282	SUCLG2	1.6978	20.857	6.11E-96	2
1283	FNDC5	1.9272	20.856	6.20E-96	2
1284	MUC1	1.6356	20.82	1.32E-95	2
1285	ARPC5	1.3243	20.802	1.89E-95	2
1286	ZC2HC1C	1.5168	20.787	2.61E-95	2
1287	HCRT	1.6706	20.785	2.71E-95	2
1288	EXTL2	1.4934	20.783	2.80E-95	3
1289	USP22	1.8695	20.756	4.91E-95	2
1290	LRRC59	1.6981	20.743	6.51E-95	3
1291	LSMEM1	1.7635	20.734	7.76E-95	2
1292	COL5A3	1.8324	20.706	1.40E-94	2
1293	SORT1	1.6233	20.675	2.68E-94	2
1294	ESP6	1.9986	20.674	2.70E-94	3
1295	GM5416	1.7814	20.67	2.95E-94	2
1296	PLEKHF1	1.8082	20.586	1.67E-93	2
1297	RPS19	1.5826	20.562	2.76E-93	2
1298	CBR4	1.6019	20.522	6.25E-93	2
1299	MAB21L1	1.7362	20.511	7.84E-93	2
1300	CDC14A	1.5949	20.5	9.75E-93	2
1301	MMP8	1.9055	20.492	1.16E-92	2
1302	FAM163B	1.7502	20.461	2.19E-92	3
1303	NIPAL3	1.6527	20.448	2.84E-92	2
1304	RABGGTB	1.9008	20.429	4.23E-92	2
1305	ALG6	1.9956	20.415	5.65E-92	3
1306	MSC	1.4853	20.408	6.41E-92	2
1307	ZBTB24	2.1306	20.373	1.32E-91	2
1308	VMN1R26	1.7797	20.367	1.50E-91	2
1309	HINT2	1.9525	20.347	2.26E-91	2
1310	TBC1D20	1.5298	20.346	2.30E-91	2
1311	NFX1	2.2095	20.319	3.94E-91	2
1312	TMEM168	1.5525	20.313	4.46E-91	2
1313	H60B	2.157	20.293	6.67E-91	3
1314	WDR45	1.6838	20.26	1.32E-90	2
1315	KRTAP13-1	1.6257	20.217	3.15E-90	2
1316	ZFP13	1.7079	20.204	4.06E-90	2
1317	SLC35E1	1.6293	20.194	4.96E-90	2
1318	TAC2	1.8081	20.162	9.56E-90	2
1319	LYNX1	1.4747	20.152	1.16E-89	2
1320	SAMD12	1.7651	20.091	3.97E-89	2
1321	RAB22A	1.9586	20.088	4.24E-89	2
1322	CYBRD1	1.6063	20.078	5.20E-89	2
1323	TXNDC9	1.6779	20.047	9.74E-89	3
1324	IRF2BP1	1.5404	20.046	9.80E-89	2
1325	RPA3	1.7138	19.948	7.08E-88	2
1326	BC049762	1.8999	19.947	7.10E-88	2
1327	GM7325	1.7385	19.928	1.05E-87	2
1328	GINS1	1.7111	19.858	4.23E-87	2
1329	SETMAR	1.5895	19.845	5.42E-87	2
1330	ZDHHC1	1.4339	19.823	8.53E-87	2
1331	CAV2	1.577	19.802	1.28E-86	2
1332	BRCA1	1.8195	19.797	1.43E-86	2
1333	IGF1	1.7672	19.742	4.25E-86	2
1334	EDDM3B	1.4496	19.699	9.86E-86	2
1335	PPP2R5C	1.5913	19.654	2.39E-85	2
1336	EID1	1.6211	19.647	2.74E-85	2
1337	LIN28A	1.8273	19.621	4.61E-85	2
1338	LMOD3	1.9339	19.606	6.10E-85	2
1339	SLC10A1	1.5719	19.586	9.07E-85	2
1340	CST11	1.7858	19.582	9.89E-85	2
1341	TRIM43A	1.7723	19.552	1.77E-84	2
1342	SRGN	1.6667	19.536	2.43E-84	2
1343	MBL2	1.3878	19.495	5.46E-84	2
1344	CNBP	1.5554	19.493	5.58E-84	3
1345	CEACAM18	1.525	19.442	1.53E-83	3
1346	MCPT2	2.5348	19.428	1.99E-83	2
1347	TEDDM2	1.3505	19.426	2.07E-83	2
1348	SMIM24	1.4236	19.396	3.74E-83	2
1349	ERG	1.6211	19.377	5.39E-83	2
1350	VMN2R89	1.7705	19.364	6.99E-83	2
1351	EVA1A	2.1999	19.347	9.59E-83	2
1352	F10	2.1097	19.338	1.14E-82	2
1353	ANAPC5	2.072	19.31	1.96E-82	2
1354	PLAC8	1.5185	19.306	2.13E-82	2
1355	4933402E13RIK	1.8511	19.294	2.66E-82	2
1356	SLC51B	1.4497	19.263	4.87E-82	2
1357	GP9	1.4443	19.241	7.45E-82	3
1358	ME3	1.4323	19.238	7.90E-82	2
1359	CETN1	2.3071	19.202	1.57E-81	2
1360	CNOT2	1.7246	19.173	2.75E-81	2
1361	CRIP2	1.4167	19.173	2.77E-81	2
1362	PFDN4	1.3524	19.148	4.43E-81	3
1363	CDC42	1.5055	19.138	5.39E-81	2
1364	FFAR4	1.7262	19.074	1.84E-80	2
1365	ARMC5	1.8603	19.008	6.43E-80	2
1366	BC049715	1.8215	19.007	6.60E-80	2
1367	SPZ1	1.3616	19	7.56E-80	2
1368	PLEKHG2	1.8721	18.998	7.78E-80	2
1369	ITPR2	1.5461	18.977	1.18E-79	2
1370	FNDC7	1.4887	18.933	2.71E-79	2
1371	GGN	1.868	18.921	3.36E-79	2
1372	EGR4	1.6019	18.898	5.22E-79	2
1373	SWI5	1.541	18.874	8.25E-79	2
1374	TPPP3	1.8838	18.858	1.11E-78	2
1375	CCDC23	1.8102	18.837	1.65E-78	2
1376	TBL2	1.5936	18.835	1.73E-78	2
1377	PLA2G2D	1.5382	18.831	1.84E-78	2
1378	PUS7L	2.0063	18.779	4.95E-78	2
1379	CIB4	1.676	18.765	6.41E-78	2
1380	H2-M5	1.2545	18.717	1.59E-77	2
1381	GNB3	1.4913	18.71	1.81E-77	3
1382	NFIL3	1.3705	18.698	2.27E-77	3
1383	CD33	1.7177	18.697	2.30E-77	2
1384	SERPINB6E	1.7692	18.697	2.32E-77	3
1385	CCDC28B	1.5455	18.682	3.07E-77	2
1386	NAT14	1.6845	18.644	6.25E-77	2
1387	BABAM1	1.3584	18.642	6.49E-77	2
1388	GAMT	1.7711	18.638	6.93E-77	2
1389	CDT1	1.3699	18.629	8.25E-77	2
1390	SPOP	1.4601	18.602	1.35E-76	3
1391	VMN1R77	2.0258	18.602	1.35E-76	2
1392	TAS2R129	1.5543	18.6	1.40E-76	2
1393	FAM149A	1.6063	18.599	1.43E-76	2
1394	SUPT20	1.5551	18.58	2.06E-76	2
1395	VASH2	1.4003	18.555	3.27E-76	2
1396	SAMD1	1.7629	18.529	5.32E-76	2
1397	ESP16	1.1874	18.5	9.04E-76	2
1398	NDUFB11	1.5571	18.5	9.12E-76	3
1399	GM13283	1.6166	18.473	1.50E-75	2
1400	TMPRSS13	1.6173	18.454	2.10E-75	2
1401	ART2B	1.6882	18.453	2.17E-75	3
1402	CIPC	1.4888	18.427	3.48E-75	2
1403	PLEK	1.5916	18.388	7.21E-75	2
1404	AI467606	1.5729	18.386	7.46E-75	2
1405	BMP15	1.7243	18.384	7.71E-75	2
1406	PEX10	1.4412	18.375	9.14E-75	2
1407	PUS1	1.5186	18.311	2.96E-74	2
1408	AMN	1.0192	18.302	3.51E-74	2
1409	CSPG5	1.7461	18.284	4.82E-74	2
1410	ELP4	2.0807	18.272	6.06E-74	2
1411	PUM2	1.518	18.266	6.76E-74	2
1412	CENPM	1.3936	18.251	8.87E-74	3
1413	AGO1	2.0943	18.219	1.60E-73	2
1414	ACSL3	1.5276	18.214	1.74E-73	2
1415	JMJD6	1.3373	18.201	2.21E-73	2
1416	HOGA1	1.7804	18.189	2.76E-73	2
1417	DLX5	1.5034	18.188	2.80E-73	2
1418	EIF5A2	1.8404	18.181	3.19E-73	2
1419	SCAP	1.3097	18.172	3.76E-73	2
1420	CD59B	1.9989	18.149	5.71E-73	2
1421	CNR1	1.9441	18.109	1.18E-72	2
1422	PEG12	1.8336	18.071	2.34E-72	2
1423	CSRP2BP	1.8713	18.051	3.38E-72	2
1424	SLC23A2	1.5462	18.042	3.93E-72	2
1425	4833439L19RIK	1.5928	18.016	6.38E-72	3
1426	TCAM1	1.3743	18.006	7.60E-72	2
1427	UBAP1L	1.5178	17.974	1.35E-71	2
1428	KCNJ9	1.4049	17.97	1.44E-71	2
1429	RPP14	1.7389	17.969	1.48E-71	2
1430	CML5	1.7578	17.962	1.69E-71	2
1431	NINJ1	1.7863	17.954	1.95E-71	2
1432	SEC22A	2.0335	17.916	3.84E-71	2
1433	ABCB7	1.6078	17.915	3.92E-71	3
1434	FSCN3	1.3161	17.911	4.19E-71	2
1435	CARS2	1.3627	17.904	4.76E-71	2
1436	SLC39A10	1.7168	17.895	5.60E-71	2
1437	OXGR1	1.4062	17.852	1.20E-70	3
1438	FGF20	1.3303	17.845	1.36E-70	2
1439	TAF12	1.7203	17.841	1.47E-70	3
1440	SPG11	1.7468	17.794	3.37E-70	2
1441	ACLY	1.5959	17.769	5.27E-70	2
1442	ALKBH2	2.0003	17.744	8.29E-70	2
1443	PPP6R3	1.5306	17.695	1.98E-69	2
1444	ISG15	1.743	17.68	2.58E-69	2
1445	HOXC13	1.4588	17.674	2.85E-69	2
1446	CCKBR	1.476	17.646	4.69E-69	2
1447	DPAGT1	1.1653	17.631	6.12E-69	3
1448	IRF5	1.5012	17.608	9.25E-69	2
1449	FOSL1	1.3257	17.587	1.34E-68	2
1450	MSRB1	1.8085	17.58	1.50E-68	3
1451	SCRG1	1.4423	17.558	2.22E-68	2
1452	RNASEH2A	1.3983	17.556	2.32E-68	2
1453	TNNC1	1.573	17.529	3.70E-68	2
1454	ARC	1.2504	17.514	4.82E-68	2
1455	DCP2	1.5079	17.504	5.78E-68	2
1456	APOLD1	1.6615	17.495	6.68E-68	2
1457	TRIM37	1.6496	17.468	1.07E-67	3
1458	GOSR2	1.3698	17.468	1.07E-67	2
1459	CES1E	1.7082	17.413	2.83E-67	2
1460	RFPL4	1.4165	17.411	2.93E-67	2
1461	2900092C05RIK	1.6832	17.38	5.01E-67	2
1462	ABT1	1.3349	17.373	5.68E-67	2
1463	ADCY6	1.5026	17.372	5.79E-67	2
1464	OSR1	1.4866	17.347	8.92E-67	2
1465	CWC15	1.4717	17.335	1.09E-66	2
1466	LRRC8A	1.7016	17.335	1.10E-66	2
1467	GM156	1.4916	17.329	1.21E-66	2
1468	1810041L15RIK	1.6208	17.328	1.23E-66	2
1469	NDUFA1	1.5242	17.286	2.54E-66	2
1470	LYSMD1	1.5925	17.273	3.22E-66	2
1471	ITFG1	1.8338	17.269	3.46E-66	2
1472	SELT	1.5109	17.229	6.84E-66	2
1473	BET1L	1.4827	17.204	1.06E-65	2
1474	SULT2B1	1.361	17.191	1.33E-65	2
1475	TMEM92	1.2762	17.19	1.35E-65	2
1476	OTOP3	1.4963	17.184	1.50E-65	2
1477	CCNA1	1.5654	17.167	1.98E-65	2
1478	TIMM8B	1.3696	17.166	2.03E-65	2
1479	PCDHB19	1.5986	17.161	2.23E-65	2
1480	SIRT3	1.5789	17.147	2.81E-65	2
1481	PRELP	1.2347	17.127	3.95E-65	2
1482	CNTLN	1.3643	17.127	3.98E-65	2
1483	CLEC2H	1.4879	17.119	4.58E-65	2
1484	ANKRD6	1.3716	17.088	7.74E-65	2
1485	APOBR	1.364	17.078	9.28E-65	2
1486	CD47	1.1753	17.075	9.72E-65	2
1487	UBE2F	1.6819	17.023	2.37E-64	2
1488	SEC23A	1.5383	16.995	3.80E-64	2
1489	TSTD1	1.5331	16.946	8.77E-64	2
1490	FOXE3	1.2613	16.936	1.03E-63	2
1491	SLCO5A1	1.373	16.901	1.89E-63	2
1492	RAB2A	1.2169	16.835	5.76E-63	2
1493	GIP	1.6449	16.798	1.06E-62	2
1494	TRIM15	1.85	16.797	1.09E-62	2
1495	TGDS	1.5059	16.79	1.22E-62	2
1496	DEFB7	1.3898	16.787	1.30E-62	2
1497	UFM1	1.3242	16.781	1.42E-62	2
1498	TMOD2	1.5852	16.776	1.55E-62	2
1499	S1PR3	1.4424	16.767	1.81E-62	2
1500	CENPA	1.5304	16.717	4.15E-62	2
1501	APOL7A	1.9314	16.715	4.28E-62	2
1502	HOXC8	1.5174	16.68	7.71E-62	2
1503	TOMM6	1.461	16.661	1.06E-61	2
1504	BC048679	1.623	16.638	1.57E-61	2
1505	EDN2	1.3281	16.632	1.73E-61	2
1506	MPP5	1.4399	16.63	1.78E-61	2
1507	VMN1R234	2.1236	16.63	1.78E-61	2
1508	DAZAP1	1.4585	16.589	3.51E-61	2
1509	GPX6	1.5013	16.574	4.50E-61	2
1510	TIMP4	1.7178	16.553	6.42E-61	2
1511	XYLB	1.4148	16.543	7.54E-61	2
1512	CENPE	1.4238	16.51	1.31E-60	2
1513	VMN1R233	1.3674	16.463	2.87E-60	2
1514	INPP5D	1.5861	16.461	2.97E-60	2
1515	ZFP36L3	1.7828	16.454	3.33E-60	2
1516	PLET1	1.6381	16.453	3.37E-60	2
1517	LYSMD4	1.7166	16.444	3.92E-60	2
1518	CYTL1	1.3691	16.401	7.95E-60	2
1519	CLEC4B2	1.4882	16.347	1.93E-59	2
1520	GABRR2	1.2867	16.302	3.99E-59	2
1521	PNKD	1.4025	16.283	5.49E-59	2
1522	AIMP2	1.3728	16.26	8.00E-59	2
1523	FCRLB	1.3338	16.24	1.10E-58	2
1524	SLC17A5	1.6467	16.228	1.33E-58	2
1525	PTX4	1.2363	16.22	1.52E-58	2
1526	VANGL2	1.6701	16.182	2.81E-58	2
1527	TRANK1	1.5343	16.121	7.63E-58	2
1528	GSK3B	1.4401	16.102	1.03E-57	2
1529	RLBP1	1.1716	16.101	1.05E-57	2
1530	CNPY2	1.4131	16.078	1.52E-57	2
1531	GUK1	1.5288	16.074	1.61E-57	2
1532	CALB1	1.6941	16.067	1.83E-57	3
1533	TSPAN17	1.5513	16.066	1.83E-57	2
1534	H2-DMB1	1.3132	16.058	2.08E-57	2
1535	PIRT	1.9221	16.055	2.21E-57	2
1536	TAAR9	1.3744	16.03	3.30E-57	2
1537	PPP1R16B	1.7933	16.01	4.52E-57	2
1538	SERPINE3	1.5709	15.996	5.64E-57	2
1539	DPM3	1.0557	15.969	8.82E-57	2
1540	DNAJC5G	1.0223	15.911	2.21E-56	2
1541	PRIMA1	1.1314	15.902	2.57E-56	2
1542	ZFP512	1.4482	15.857	5.20E-56	2
1543	POPDC3	1.3093	15.844	6.42E-56	2
1544	EID2B	1.6176	15.826	8.58E-56	2
1545	CD3D	1.3435	15.824	8.83E-56	2
1546	HIGD1A	1.3701	15.779	1.81E-55	2
1547	TSC22D3	1.3167	15.763	2.32E-55	2
1548	SMIM18	1.4277	15.702	6.06E-55	2
1549	BTNL9	1.3734	15.691	7.28E-55	2
1550	RPL7	1.3594	15.674	9.39E-55	2
1551	NANOS2	1.502	15.672	9.69E-55	2
1552	GTPBP8	1.6248	15.662	1.15E-54	2
1553	TSHB	1.4872	15.638	1.65E-54	2
1554	GM15056	1.4908	15.625	2.03E-54	3
1555	ATAD1	1.5256	15.616	2.36E-54	3
1556	KRTAP5-5	1.4277	15.614	2.43E-54	2
1557	NRF1	1.3864	15.591	3.46E-54	2
1558	SIRT1	1.4936	15.548	6.84E-54	2
1559	DEFB5	1.3288	15.546	6.98E-54	3
1560	ESM1	1.214	15.54	7.66E-54	2
1561	CDKN1B	1.3244	15.524	9.89E-54	2
1562	CBS	1.2616	15.485	1.82E-53	2
1563	FOXR1	1.4068	15.484	1.83E-53	2
1564	MYNN	1.5742	15.479	1.97E-53	2
1565	ZFP874A	1.0744	15.473	2.20E-53	2
1566	1700029J07RIK	1.5042	15.461	2.63E-53	2
1567	KRTAP1-3	1.0993	15.438	3.75E-53	2
1568	SKIV2L2	1.3897	15.43	4.22E-53	2
1569	TTC9B	1.387	15.406	6.12E-53	2
1570	TPT1	1.3782	15.375	9.88E-53	2
1571	AQP12	1.2873	15.334	1.86E-52	2
1572	RGS7BP	1.4381	15.325	2.14E-52	2
1573	CRABP1	1.3756	15.3	3.16E-52	2
1574	SPDYA	1.5959	15.298	3.26E-52	2
1575	UQCC2	1.5148	15.273	4.73E-52	2
1576	RHOX10	1.5012	15.236	8.34E-52	2
1577	ZP3	1.2048	15.23	9.13E-52	3
1578	GM12169	1.1929	15.213	1.20E-51	2
1579	TLR4	1.3605	15.196	1.55E-51	2
1580	TPPP	1.4759	15.194	1.58E-51	2
1581	SFXN5	1.1077	15.186	1.79E-51	2
1582	CSPG4	1.798	15.177	2.06E-51	2
1583	PSMD13	1.6571	15.137	3.79E-51	2
1584	LY6E	1.3364	15.132	4.11E-51	2
1585	MORN4	1.236	15.122	4.73E-51	2
1586	CLDN14	1.1167	15.119	4.94E-51	2
1587	DYDC2	1.4929	15.109	5.79E-51	2
1588	KLRB1F	1.6181	15.063	1.16E-50	2
1589	SMG1	1.4677	15.031	1.87E-50	2
1590	AADAT	1.863	15.028	1.97E-50	2
1591	VTA1	1.5393	15.021	2.18E-50	2
1592	GM8298	1.3609	14.972	4.60E-50	3
1593	LY6I	1.6595	14.932	8.34E-50	2
1594	CDH18	1.224	14.931	8.46E-50	2
1595	UQCC1	1.2791	14.889	1.59E-49	2
1596	ANAPC4	1.3567	14.857	2.54E-49	2
1597	TAS2R124	1.3089	14.855	2.62E-49	2
1598	TCF21	1.2943	14.854	2.67E-49	2
1599	DNAJC7	1.1645	14.854	2.68E-49	2
1600	RGS16	1.5938	14.85	2.84E-49	2
1601	SLC46A2	1.6181	14.843	3.16E-49	2
1602	TMEM255A	1.3852	14.821	4.34E-49	3
1603	SP5	1.3576	14.806	5.49E-49	2
1604	MTHFD2	1.3488	14.803	5.72E-49	2
1605	2810428I15RIK	1.3669	14.797	6.27E-49	2
1606	TTC30A2	1.4853	14.783	7.68E-49	2
1607	ZFP949	1.2023	14.766	9.87E-49	2
1608	2200002J24RIK	1.4127	14.764	1.01E-48	3
1609	CCDC122	1.4174	14.758	1.11E-48	2
1610	ARCN1	1.1874	14.689	3.06E-48	2
1611	KLF11	1.2799	14.687	3.15E-48	2
1612	COL8A1	1.5554	14.683	3.39E-48	2
1613	ZFP740	1.4364	14.665	4.39E-48	2
1614	ZDHHC23	1.2481	14.635	6.79E-48	2
1615	CST10	1.2073	14.632	7.09E-48	3
1616	PPFIA2	1.7059	14.631	7.20E-48	2
1617	MFSD1	1.0892	14.603	1.10E-47	2
1618	GOLPH3	1.9685	14.586	1.40E-47	2
1619	SERPINB1C	2.0025	14.571	1.75E-47	2
1620	ADAM22	1.4253	14.562	2.00E-47	3
1621	SLC22A15	1.3752	14.555	2.19E-47	2
1622	ST3GAL4	1.316	14.543	2.62E-47	2
1623	B020031M17RIK	1.2795	14.542	2.65E-47	2
1624	GBP2B	1.2853	14.529	3.19E-47	2
1625	CCDC61	1.1876	14.515	3.95E-47	2
1626	COX16	1.5615	14.505	4.54E-47	2
1627	TNPO1	2.0701	14.495	5.29E-47	2
1628	RBCK1	1.2796	14.491	5.57E-47	2
1629	FAM109B	1.6599	14.472	7.40E-47	2
1630	TSPYL1	1.3318	14.451	1.00E-46	2
1631	CDKN3	1.2116	14.446	1.07E-46	2
1632	EFCAB1	1.5292	14.445	1.09E-46	3
1633	DTD1	1.3475	14.444	1.11E-46	2
1634	TRIM10	1.4096	14.412	1.77E-46	2
1635	CNPY1	1.502	14.381	2.75E-46	2
1636	FAM196B	1.3239	14.349	4.34E-46	2
1637	GLO1	1.8705	14.349	4.34E-46	2
1638	ANKRD46	1.3461	14.327	6.02E-46	2
1639	ARL14EPL	1.6369	14.319	6.67E-46	2
1640	PARN	1.3021	14.311	7.50E-46	2
1641	EPCAM	1.3963	14.304	8.38E-46	2
1642	MEPCE	1.3198	14.284	1.12E-45	2
1643	STAT5B	1.4687	14.258	1.62E-45	2
1644	TSACC	1.5975	14.24	2.07E-45	2
1645	PEBP4	1.4502	14.232	2.32E-45	2
1646	SSR3	1.548	14.218	2.85E-45	2
1647	VWA1	1.2775	14.204	3.48E-45	2
1648	5430402E10RIK	1.3503	14.202	3.58E-45	2
1649	B4GALT5	1.1164	14.169	5.70E-45	2
1650	PDCD6	1.2536	14.147	7.81E-45	2
1651	2810403A07RIK	1.1016	14.145	8.06E-45	2
1652	KIRREL3	1.5098	14.139	8.75E-45	2
1653	ZFP715	1.2139	14.134	9.41E-45	2
1654	CRISP2	1.9083	14.124	1.08E-44	2
1655	VMN1R176	1.9626	14.107	1.37E-44	2
1656	CSGALNACT1	1.1248	14.097	1.59E-44	2
1657	SLC30A9	1.158	14.083	1.94E-44	2
1658	ATG13	1.2557	14.053	2.97E-44	2
1659	ARFGAP1	1.404	14.051	3.05E-44	2
1660	HYAL2	0.95597	14.04	3.55E-44	2
1661	SLC10A4	1.4113	14.037	3.70E-44	2
1662	CTLA2A	1.3043	13.992	7.00E-44	2
1663	THG1L	1.2776	13.98	8.30E-44	2
1664	CPM	1.3144	13.954	1.20E-43	3
1665	AY074887	1.4542	13.948	1.30E-43	2
1666	D830030K20RIK	1.6785	13.943	1.38E-43	2
1667	CLCA4A	1.5888	13.94	1.45E-43	2
1668	HIGD2A	1.2581	13.927	1.73E-43	2
1669	TREML4	1.4926	13.914	2.07E-43	2
1670	TSPYL5	1.4316	13.908	2.27E-43	2
1671	OLAH	1.0648	13.906	2.32E-43	2
1672	EIF4H	1.315	13.897	2.65E-43	2
1673	MSRA	1.2563	13.893	2.78E-43	2
1674	CCDC163	1.2267	13.886	3.07E-43	2
1675	BC028528	1.1138	13.852	4.95E-43	2
1676	CYP4F40	1.4049	13.831	6.61E-43	2
1677	CYSLTR2	1.2231	13.814	8.35E-43	2
1678	CREB3L4	1.3769	13.794	1.10E-42	2
1679	ANXA5	1.0666	13.736	2.47E-42	3
1680	RDH12	1.1831	13.713	3.39E-42	2
1681	GM5549	1.0969	13.705	3.79E-42	2
1682	EIF5A	1.2665	13.682	5.20E-42	2
1683	RHEBL1	1.5333	13.64	9.18E-42	2
1684	PBSN	1.2473	13.639	9.37E-42	2
1685	HMGN3	1.2647	13.615	1.29E-41	2
1686	SORCS3	1.1258	13.608	1.43E-41	2
1687	UHRF1BP1L	1.3683	13.584	1.98E-41	2
1688	CTU1	1.354	13.571	2.35E-41	2
1689	GNAT2	1.4287	13.57	2.38E-41	2
1690	ADTRP	1.3882	13.563	2.64E-41	2
1691	STK26	1.5972	13.516	4.96E-41	2
1692	ASB12	1.4587	13.492	6.92E-41	2
1693	C1QL3	1.5345	13.489	7.16E-41	2
1694	EPSTI1	1.263	13.452	1.19E-40	2
1695	ESP4	1.5135	13.364	3.89E-40	3
1696	PAK7	1.3383	13.362	3.97E-40	2
1697	CXCL1	1.2828	13.312	7.78E-40	2
1698	OSCAR	1.1802	13.225	2.50E-39	2
1699	TGFB3	1.2267	13.179	4.59E-39	2
1700	B3GAT1	1.3232	13.147	7.01E-39	2
1701	FAM136A	1.2584	13.127	9.06E-39	2
1702	AI597479	1.207	13.125	9.33E-39	2
1703	USP17LB	1.3601	13.124	9.47E-39	2
1704	TMEM109	1.0326	13.118	1.02E-38	2
1705	NPR3	1.2485	13.111	1.12E-38	2
1706	ABHD14B	1.3252	13.096	1.36E-38	2
1707	UGT2B1	1.5441	13.076	1.78E-38	2
1708	RBFA	1.201	13.045	2.68E-38	2
1709	PICK1	1.3228	13.043	2.74E-38	2
1710	SCRN3	1.1763	13.021	3.67E-38	2
1711	ARF3	1.5576	13.008	4.32E-38	2
1712	GRAP	1.1435	13.003	4.63E-38	2
1713	TREM2	1.1758	13.002	4.71E-38	2
1714	1300017J02RIK	1.5901	12.988	5.65E-38	2
1715	A630095N17RIK	1.1185	12.978	6.39E-38	2
1716	RBMX2	1.1596	12.953	8.89E-38	2
1717	SLC27A3	1.6495	12.946	9.79E-38	2
1718	HSP90B1	1.4823	12.929	1.21E-37	2
1719	GBP9	1.1936	12.928	1.22E-37	2
1720	CCDC117	1.3132	12.924	1.30E-37	2
1721	CRLS1	1.6682	12.913	1.49E-37	2
1722	SAR1B	1.3513	12.902	1.72E-37	2
1723	ENY2	1.3071	12.871	2.56E-37	2
1724	S100A2	1.1156	12.866	2.76E-37	2
1725	CGGBP1	1.2541	12.827	4.56E-37	2
1726	4932438H23RIK	1.4454	12.82	4.99E-37	2
1727	RAP1A	1.1945	12.817	5.14E-37	2
1728	TMEM164	1.3709	12.812	5.52E-37	2
1729	SIL1	1.2685	12.802	6.25E-37	2
1730	ASPN	1.5543	12.801	6.34E-37	2
1731	CCNY	1.3943	12.716	1.88E-36	2
1732	LRRC3B	1.5216	12.688	2.71E-36	2
1733	HES1	1.6004	12.651	4.31E-36	2
1734	CABP4	1.5241	12.646	4.61E-36	2
1735	CUTAL	1.3011	12.638	5.10E-36	3
1736	HAGHL	1.2431	12.636	5.23E-36	2
1737	LYN	1.319	12.622	6.28E-36	2
1738	BC031181	1.1554	12.573	1.17E-35	2
1739	YBX3	1.4425	12.556	1.43E-35	2
1740	CLN8	1.1326	12.549	1.58E-35	2
1741	ZMPSTE24	1.1503	12.545	1.65E-35	2
1742	CELF5	1.3597	12.543	1.70E-35	3
1743	IMP3	1.1142	12.528	2.03E-35	2
1744	ARPC5L	1.0901	12.527	2.07E-35	2
1745	SLC18B1	1.2696	12.516	2.37E-35	2
1746	ACOT4	1.4123	12.503	2.79E-35	2
1747	SMIM23	1.116	12.477	3.90E-35	3
1748	MPHOSPH6	1.2368	12.467	4.38E-35	2
1749	CD209A	0.87382	12.455	5.13E-35	2
1750	DYDC1	1.2876	12.454	5.20E-35	2
1751	DUSP14	1.2926	12.413	8.70E-35	3
1752	LRP2BP	1.2579	12.388	1.19E-34	2
1753	GAPDHS	1.2269	12.382	1.28E-34	2
1754	LONP1	1.3335	12.376	1.38E-34	3
1755	FBXO28	1.0651	12.361	1.65E-34	2
1756	DMTF1	1.2324	12.331	2.40E-34	2
1757	PPIE	1.2399	12.296	3.71E-34	3
1758	TRIM69	1.6933	12.265	5.39E-34	2
1759	TIMMDC1	1.5499	12.258	5.88E-34	2
1760	NMT1	1.2245	12.253	6.30E-34	2
1761	ITGA2	1.2741	12.188	1.40E-33	3
1762	GALM	1.0838	12.183	1.48E-33	2
1763	DSTN	1.0831	12.17	1.75E-33	2
1764	VWA9	1.2688	12.14	2.50E-33	2
1765	FAM71F2	1.3983	12.123	3.08E-33	3
1766	GRID2	1.2952	12.117	3.33E-33	2
1767	ITGBL1	1.1787	12.096	4.30E-33	2
1768	AUH	1.5362	12.096	4.32E-33	2
1769	TUBB6	1.1056	12.095	4.35E-33	2
1770	CDA	1.2163	12.077	5.40E-33	2
1771	MS4A2	1.0074	12.043	8.15E-33	2
1772	CASP7	1.4135	12.043	8.18E-33	2
1773	GM13157	1.2401	12.004	1.31E-32	3
1774	TMEM132A	1.0077	11.986	1.63E-32	2
1775	SSR1	1.3467	11.928	3.28E-32	2
1776	RIMS3	1.3293	11.919	3.63E-32	2
1777	CDK2AP2	1.0802	11.919	3.65E-32	2
1778	ZPBP	1.5758	11.909	4.09E-32	2
1779	SLITRK1	1.1542	11.907	4.17E-32	2
1780	STX7	1.1669	11.904	4.35E-32	2
1781	4933430I17RIK	0.88644	11.883	5.61E-32	2
1782	EXOSC8	1.0032	11.841	9.18E-32	2
1783	COX17	1.4508	11.825	1.12E-31	2
1784	FAM187A	1.1172	11.81	1.33E-31	2
1785	FAM174A	1.2261	11.801	1.48E-31	2
1786	MCEE	1.3236	11.778	1.95E-31	2
1787	MEI4	1.1141	11.767	2.22E-31	2
1788	CCDC186	1.2078	11.759	2.44E-31	2
1789	PAQR4	1.1402	11.691	5.44E-31	2
1790	NIPAL1	1.1767	11.668	7.13E-31	2
1791	CCL17	1.2523	11.628	1.15E-30	2
1792	PRL7A1	1.1332	11.626	1.16E-30	2
1793	PTF1A	1.0655	11.618	1.29E-30	2
1794	CDO1	1.1487	11.595	1.67E-30	2
1795	LOXL3	1.2287	11.56	2.52E-30	2
1796	RAB35	1.1838	11.535	3.39E-30	2
1797	EPS8L3	1.3461	11.534	3.40E-30	2
1798	MTFR1L	1.7024	11.509	4.54E-30	2
1799	RHOX12	1.1486	11.497	5.24E-30	2
1800	SYT12	1.3842	11.484	6.09E-30	3
1801	EDA2R	0.96534	11.475	6.77E-30	2
1802	PIDD1	0.88539	11.44	1.01E-29	2
1803	HSD17B12	1.2129	11.428	1.16E-29	2
1804	NEK4	1.0549	11.391	1.77E-29	2
1805	MYLK4	1.1445	11.363	2.45E-29	2
1806	UFC1	1.4175	11.305	4.71E-29	2
1807	DDX42	1.3667	11.276	6.57E-29	2
1808	WFDC11	0.94824	11.267	7.30E-29	2
1809	CELSR2	1.2089	11.265	7.45E-29	2
1810	GRB2	1.0213	11.264	7.49E-29	2
1811	PRR18	1.3956	11.26	7.87E-29	2
1812	4930486L24RIK	1.5614	11.258	8.03E-29	2
1813	GIPC2	1.0993	11.24	9.94E-29	2
1814	TMEM251	0.99063	11.221	1.22E-28	3
1815	ATP11C	1.0624	11.205	1.46E-28	2
1816	SSC4D	0.94051	11.184	1.86E-28	2
1817	TRF	1.2402	11.183	1.88E-28	2
1818	NKAP	0.99448	11.182	1.90E-28	2
1819	CDHR2	1.0761	11.177	2.00E-28	2
1820	TSN	0.91867	11.172	2.12E-28	3
1821	COLEC10	0.898	11.171	2.16E-28	3
1822	SLC20A1	1.2058	11.15	2.73E-28	2
1823	UBE2E1	0.81781	11.134	3.27E-28	2
1824	FAIM	0.90076	11.123	3.67E-28	3
1825	PCDHB20	1.3203	11.121	3.75E-28	2
1826	LPPR1	1.3569	11.08	5.97E-28	2
1827	RPS17	1.56	11.052	8.10E-28	2
1828	INSL3	1.0671	11	1.46E-27	2
1829	NRBP2	0.98912	10.983	1.75E-27	2
1830	SLC26A9	1.0169	10.961	2.22E-27	2
1831	SPATS2L	1.4449	10.889	4.94E-27	2
1832	SLC13A5	0.98367	10.888	4.97E-27	2
1833	ZMAT1	1.1379	10.817	1.08E-26	2
1834	FSD1L	0.95106	10.814	1.12E-26	2
1835	NXNL1	1.3482	10.808	1.19E-26	2
1836	LRRC19	1.3346	10.782	1.59E-26	2
1837	SHF	1.1831	10.778	1.65E-26	2
1838	CHST10	1.1407	10.775	1.71E-26	2
1839	ARHGEF6	1.2405	10.749	2.27E-26	2
1840	SLC13A3	1.1587	10.73	2.79E-26	2
1841	SLC35F4	1.3411	10.714	3.31E-26	2
1842	LZTS1	0.95498	10.683	4.63E-26	2
1843	DNAL1	1.1629	10.661	5.87E-26	2
1844	MRRF	1.0393	10.619	9.15E-26	2
1845	CHRNB4	0.95531	10.607	1.04E-25	2
1846	CALN1	1.1577	10.604	1.07E-25	2
1847	ARL4A	1.2301	10.592	1.22E-25	2
1848	UXT	0.99958	10.592	1.23E-25	2
1849	3010026O09RIK	1.091	10.591	1.23E-25	2
1850	SPA17	1.0368	10.578	1.41E-25	2
1851	ECI3	1.3695	10.574	1.48E-25	2
1852	STAG1	1.0306	10.555	1.82E-25	2
1853	CAB39	1.5785	10.551	1.88E-25	2
1854	EMCN	1.4913	10.545	2.02E-25	2
1855	CLEC11A	1.3001	10.543	2.05E-25	2
1856	ECI1	0.937	10.515	2.76E-25	2
1857	QRFPR	1.1566	10.501	3.22E-25	2
1858	TANK	2.0908	10.485	3.81E-25	2
1859	HPSE2	1.1634	10.473	4.31E-25	2
1860	2-Mar	0.94661	10.473	4.34E-25	NA
1861	TRAPPC13	0.91615	10.452	5.41E-25	2
1862	AVPI1	0.95873	10.448	5.62E-25	2
1863	FAM227B	1.6591	10.431	6.74E-25	2
1864	CST12	1.2448	10.404	8.94E-25	2
1865	SERPINB9C	1.383	10.372	1.24E-24	2
1866	SNX10	1.1749	10.367	1.31E-24	3
1867	RAB5B	1.3309	10.364	1.35E-24	2
1868	PRSS21	1.257	10.335	1.83E-24	2
1869	NKAIN3	0.94491	10.332	1.90E-24	2
1870	C78339	0.93907	10.318	2.19E-24	2
1871	NSUN2	1.0908	10.296	2.74E-24	2
1872	BPIFA5	1.0741	10.275	3.40E-24	2
1873	ATHL1	1.1849	10.267	3.71E-24	2
1874	CCZ1	1.4414	10.262	3.89E-24	2
1875	ATP1A1	1.1572	10.262	3.90E-24	2
1876	CDC40	1.5311	10.238	5.02E-24	2
1877	BRCA2	1.0871	10.218	6.16E-24	3
1878	MEIKIN	0.87541	10.217	6.20E-24	2
1879	RPL34	1.0165	10.207	6.89E-24	2
1880	MRPS25	0.95178	10.204	7.13E-24	2
1881	CML2	0.97612	10.187	8.46E-24	2
1882	PROK2	1.1556	10.162	1.09E-23	2
1883	AP4S1	1.054	10.144	1.31E-23	2
1884	1110059E24RIK	1.0756	10.141	1.36E-23	2
1885	ALLC	0.90001	10.136	1.43E-23	2
1886	BIN3	1.6517	10.114	1.78E-23	2
1887	H2-EB1	1.7717	10.102	2.02E-23	2
1888	AIF1	1.2595	10.089	2.30E-23	3
1889	ASIC3	0.92744	10.089	2.31E-23	2
1890	DPPA1	1.1414	10.082	2.46E-23	2
1891	TCSTV3	0.74097	10.08	2.52E-23	2
1892	CTAG2	0.91603	10.079	2.54E-23	2
1893	WFDC6A	1.1916	10.079	2.55E-23	2
1894	HTR2C	1.1953	10.052	3.37E-23	2
1895	1700008P02RIK	1.1655	10.004	5.46E-23	2
1896	NFAM1	1.1424	10.002	5.54E-23	2
1897	TMEM208	1.0598	9.9878	6.42E-23	2
1898	SERPINB1B	0.85475	9.9716	7.55E-23	2
1899	SENP1	0.9977	9.9516	9.24E-23	2
1900	CAR13	0.84153	9.9038	1.49E-22	2
1901	HPRT	1.3474	9.8636	2.22E-22	2
1902	1810043G02RIK	0.90555	9.8351	2.95E-22	2
1903	MND1	0.9054	9.8242	3.29E-22	2
1904	DUS4L	0.95891	9.8115	3.73E-22	2
1905	ARL3	1.4483	9.7853	4.84E-22	2
1906	LSM8	1.0035	9.7842	4.89E-22	2
1907	TUSC5	0.96399	9.7746	5.37E-22	2
1908	DENND2A	0.92354	9.7155	9.60E-22	2
1909	B3GNT4	1.0516	9.7102	1.01E-21	2
1910	USP54	1.011	9.708	1.03E-21	3
1911	GALNT11	0.99288	9.6774	1.39E-21	2
1912	GRXCR1	1.1849	9.6749	1.43E-21	2
1913	KIF18B	0.94005	9.6689	1.52E-21	2
1914	FXYD3	1.0647	9.5938	3.14E-21	2
1915	SVS4	0.96689	9.5757	3.75E-21	2
1916	H3F3A	1.175	9.5669	4.07E-21	2
1917	TRNAU1AP	0.77495	9.5499	4.80E-21	2
1918	SNCG	0.99243	9.5066	7.28E-21	3
1919	FABP7	0.88528	9.4999	7.76E-21	2
1920	CCL7	0.825	9.4858	8.89E-21	2
1921	GHRH	0.98498	9.48	9.40E-21	2
1922	KCNE3	1.0382	9.4666	1.07E-20	2
1923	MKS1	0.95259	9.4335	1.46E-20	2
1924	CYPT12	1.3256	9.4184	1.69E-20	3
1925	TRIM68	0.8253	9.4127	1.78E-20	3
1926	SPINK13	1.3838	9.4117	1.80E-20	2
1927	INPP5K	1.1621	9.4028	1.96E-20	2
1928	SERPINA3A	0.9795	9.4025	1.96E-20	2
1929	CPNE9	0.88139	9.4021	1.97E-20	2
1930	9330159F19RIK	0.98246	9.3827	2.37E-20	2
1931	PRADC1	0.9262	9.3772	2.50E-20	3
1932	AFF2	1.1039	9.3771	2.50E-20	2
1933	HSPA5	0.89901	9.3577	3.00E-20	2
1934	RASL10A	1.1338	9.3543	3.10E-20	2
1935	CLEC3A	1.1865	9.3291	3.93E-20	2
1936	BC053393	0.82264	9.3225	4.18E-20	3
1937	VPS25	1.0588	9.3133	4.56E-20	2
1938	ITGB3BP	1.1624	9.309	4.75E-20	2
1939	ATP5G1	1.1344	9.3049	4.93E-20	2
1940	CPA1	0.88317	9.2965	5.34E-20	2
1941	CLEC4D	1.0774	9.2767	6.43E-20	2
1942	EIF4E	1.0599	9.2728	6.66E-20	2
1943	ZFP932	0.98068	9.253	8.02E-20	2
1944	GINM1	1.0794	9.2291	1.00E-19	2
1945	RPL26	1.1834	9.2003	1.31E-19	2
1946	RPL36AL	1.082	9.1882	1.47E-19	2
1947	KLK8	1.0794	9.1852	1.51E-19	2
1948	PPIC	0.9231	9.1732	1.69E-19	2
1949	KCTD3	1.0275	9.1662	1.80E-19	2
1950	PYCARD	0.70511	9.1461	2.17E-19	2
1951	BPIFB3	0.79851	9.1435	2.22E-19	2
1952	PMPCB	0.99971	9.1346	2.41E-19	2
1953	ZFP750	0.68022	9.1181	2.80E-19	2
1954	TEKT1	0.86541	9.0844	3.82E-19	2
1955	SPACA7	1.3251	9.0788	4.02E-19	2
1956	TMEM261	1.0601	9.0725	4.26E-19	2
1957	GIMAP6	0.79058	9.0716	4.30E-19	2
1958	PTTG1	1.0673	9.0697	4.37E-19	2
1959	KCNK10	0.89514	9.0366	5.91E-19	2
1960	TMEM229A	0.89537	9.0034	8.01E-19	2
1961	PSMD4	0.98279	8.9967	8.51E-19	2
1962	HCRTR1	0.88114	8.9857	9.40E-19	2
1963	CASP8	0.99283	8.9648	1.14E-18	2
1964	GM815	0.83727	8.9336	1.51E-18	2
1965	METTL18	0.82477	8.931	1.54E-18	2
1966	UCP3	0.87782	8.8961	2.11E-18	2
1967	ZFP414	1.2016	8.8277	3.90E-18	2
1968	SCAMP5	0.85454	8.8156	4.34E-18	2
1969	GPR107	0.97914	8.8098	4.57E-18	2
1970	CYTH1	0.87489	8.8086	4.62E-18	2
1971	RNF144A	0.96116	8.7866	5.61E-18	2
1972	SLIRP	0.97836	8.7519	7.64E-18	2
1973	SNRPD3	1.1752	8.7373	8.69E-18	2
1974	KLRC2	0.78334	8.7326	9.06E-18	2
1975	ATP6V0B	1.1234	8.7076	1.13E-17	3
1976	GM136	1.1076	8.7031	1.17E-17	2
1977	RPSA	0.87139	8.6925	1.29E-17	2
1978	NFYC	1.0053	8.6785	1.46E-17	2
1979	BCL2L11	0.87357	8.6762	1.49E-17	2
1980	TRIM21	0.92481	8.6751	1.50E-17	2
1981	SPIN2C	1.0053	8.6671	1.61E-17	2
1982	ANKS3	1.0238	8.639	2.06E-17	2
1983	SYT8	0.80199	8.6245	2.34E-17	2
1984	SNAPIN	1.0065	8.5863	3.26E-17	2
1985	NEBL	0.96863	8.5702	3.75E-17	2
1986	TNFAIP8L2	0.78883	8.5255	5.52E-17	2
1987	FAM162A	1.0757	8.5242	5.58E-17	2
1988	IL18	0.92995	8.5102	6.29E-17	2
1989	COX7C	1.4358	8.4803	8.14E-17	2
1990	4930432K21RIK	1.2191	8.475	8.51E-17	2
1991	RPL21	0.72482	8.4743	8.57E-17	2
1992	SLC35A5	1.2408	8.4578	9.87E-17	2
1993	CHST2	0.99486	8.4481	1.07E-16	2
1994	ZCCHC18	0.87293	8.426	1.29E-16	2
1995	PRPF39	0.89756	8.4245	1.31E-16	2
1996	FKBP7	0.98761	8.4059	1.54E-16	2
1997	TAS2R110	0.91345	8.3862	1.82E-16	2
1998	SMU1	0.92818	8.3627	2.22E-16	2
1999	EEF2K	1.0663	8.3354	2.79E-16	2
[truncated: 17,912 more rows]
