# Supplementary material for: CRISPR‐MI and scRNA‐Seq Reveal TREM2's Function in Monocyte Infiltration and Macrophage Apoptosis During Abdominal Aortic Aneurysm Development
Source: Adv Sci (Weinh). 2025 Oct 7;12(48):e12227. doi: 10.1002/advs.202412227 (PMC12752598; doi:10.1002/advs.202412227)
Supplement: Supplementary file 3 — Supplemental Table 2 [file ADVS-12-e12227-s003.csv]

Gene	baseMean	log2FoldChange	lfcSE	stat	pvalue	padj
Hmga2	6692.410424	-3.495345353	0.081487155	-42.8944337	0	0
Efr3b	1758.422002	-4.524177369	0.126724569	-35.70087003	3.83E-279	3.42E-275
Pcdh7	3579.18342	-3.340613745	0.094998676	-35.16484536	6.89E-271	4.10E-267
Vcam1	1635.163236	4.258276179	0.123428685	34.49989102	8.05E-261	3.59E-257
Serpine1	1469.604228	3.898258738	0.113433106	34.36614657	8.08E-259	2.88E-255
Acta2	1188.72141	4.512470219	0.132412417	34.07890537	1.51E-254	4.50E-251
Axl	4884.411101	2.326600376	0.070228484	33.12901308	1.14E-240	2.89E-237
Mmp12	60615.6592	-2.547982391	0.080619945	-31.60486384	3.17E-219	7.06E-216
Fat3	2971.21271	-4.034419576	0.130751728	-30.85557378	4.72E-209	9.35E-206
Adamts1	903.6719568	-4.416521896	0.143474076	-30.78271722	4.46E-208	7.96E-205
Spp1	86949.59912	-2.568551429	0.085325968	-30.10281021	4.45E-199	7.22E-196
Ngp	1022.818293	4.613088622	0.153887969	29.97692831	1.96E-197	2.92E-194
Col18a1	4763.716014	-2.95865342	0.102413197	-28.88937659	1.62E-183	2.23E-180
Dhrs9	1911.998967	-2.821934662	0.099719192	-28.29881196	3.57E-176	4.55E-173
Col1a2	718.9049107	4.890424684	0.174377752	28.04500363	4.60E-173	5.46E-170
Ccn2	708.9692877	5.304037393	0.189818489	27.94268047	8.09E-172	9.02E-169
Flrt2	3156.360508	-2.333517253	0.083928797	-27.80353505	3.93E-170	4.12E-167
Cd4	1054.187034	3.332836172	0.120241661	27.71781542	4.26E-169	4.22E-166
Myo1e	11088.36252	-2.293952471	0.083756929	-27.38821148	3.79E-165	3.56E-162
Lox	576.558014	5.045491808	0.192577335	26.19982155	2.67E-151	2.38E-148
Epb41l3	721.6445174	4.234764707	0.163110046	25.96262354	1.31E-148	1.11E-145
Chst11	1666.809818	-2.982628287	0.115186497	-25.89390556	7.80E-148	6.32E-145
Col1a1	701.7878506	4.979793614	0.19299937	25.80212362	8.39E-147	6.51E-144
Sparc	553.0640816	5.278264732	0.207669059	25.41671228	1.65E-142	1.22E-139
Mmp14	1945.561809	2.659906853	0.10527197	25.26699988	7.37E-141	5.26E-138
Lpl	131093.9757	-1.774302127	0.070673094	-25.10576566	4.30E-139	2.95E-136
Cd5l	2609.715081	2.156781739	0.087149718	24.74800605	3.26E-135	2.15E-132
Fcgr2b	3807.610119	2.438822004	0.098663317	24.71862966	6.74E-135	4.30E-132
Mfge8	11297.535	-1.933536534	0.07855195	-24.61474897	8.78E-134	5.40E-131
Vwf	1664.687314	-2.41051191	0.098359644	-24.50712321	1.24E-132	7.37E-130
Il1rn	895.7867515	-2.902660029	0.119232785	-24.34447899	6.63E-131	3.82E-128
Nptx1	7403.080908	-2.908128031	0.11951645	-24.33244983	8.89E-131	4.96E-128
Dio2	566.4340878	-4.088297174	0.170331402	-24.00201676	2.65E-127	1.43E-124
Itgax	2973.816264	-2.272529055	0.094761259	-23.98162585	4.32E-127	2.27E-124
Ctsc	5736.869095	1.746034533	0.073379034	23.79473302	3.79E-125	1.93E-122
Plk2	4281.316358	-2.340090847	0.099445764	-23.5313275	1.95E-122	9.66E-120
Trem2	11513.98424	-2.187613492	0.093661841	-23.35650752	1.18E-120	5.70E-118
Ly6a	501.4246069	4.669996069	0.200833808	23.25303753	1.33E-119	6.22E-117
Npy	4253.495478	-2.230596442	0.098106978	-22.73636885	1.96E-114	8.95E-112
Col5a2	470.6283701	4.94642103	0.220407357	22.44217753	1.53E-111	6.80E-109
Igf2bp2	1789.796518	-2.087594553	0.093963104	-22.21717316	2.34E-109	1.02E-106
Mamdc2	443.9381611	-4.162899662	0.187936199	-22.15060044	1.03E-108	4.37E-106
Ltf	406.0497831	4.788505602	0.21630004	22.13825578	1.35E-108	5.61E-106
Serpinb6b	960.4517137	-2.693877027	0.122802614	-21.93664231	1.16E-106	4.71E-104
Bgn	405.8959794	4.761551632	0.217885001	21.85350812	7.20E-106	2.85E-103
Irf7	3855.998295	1.936236301	0.090123261	21.48431251	2.18E-102	8.46E-100
Tagln	388.2373389	4.5650005	0.214779641	21.25434457	3.01E-100	1.14E-97
Cd109	1135.861452	-2.476274456	0.118205291	-20.94893074	1.92E-97	7.13E-95
Col4a1	532.5057836	3.406335961	0.162641094	20.94388252	2.13E-97	7.77E-95
Chil3	490.7152691	3.937537113	0.188624261	20.87502999	9.03E-97	3.22E-94
Plau	26186.34816	-1.460330668	0.071326396	-20.47391645	3.68E-93	1.29E-90
Fgfr1	1029.94921	-2.193607262	0.109037829	-20.11785526	5.15E-90	1.77E-87
Gas7	2564.144926	-1.784250213	0.08902744	-20.04157603	2.39E-89	8.05E-87
Zfp36l1	2212.828295	1.925546297	0.096244468	20.00682567	4.80E-89	1.59E-86
Ly6e	7519.562892	1.911669	0.09576438	19.96221355	1.17E-88	3.81E-86
Cd9	5539.428587	-1.611511046	0.080737108	-19.95997991	1.23E-88	3.91E-86
Tnc	330.026769	4.966860695	0.249378143	19.91698488	2.90E-88	9.07E-86
Itgb3	927.387542	-2.30780305	0.116302473	-19.84311243	1.26E-87	3.89E-85
Fn1	1886.333746	1.932427362	0.097556654	19.80825789	2.53E-87	7.64E-85
C1qa	10533.24333	2.07577578	0.105496277	19.67629411	3.44E-86	1.02E-83
S100a9	442.3435466	4.101798501	0.209977839	19.53443525	5.60E-85	1.64E-82
Sorl1	1716.341388	1.74149755	0.090664624	19.20812621	3.16E-82	9.10E-80
Cpe	484.3314909	-3.403774467	0.178165428	-19.10457322	2.31E-81	6.55E-79
Cd74	2598.863845	1.76307798	0.092960224	18.96593945	3.26E-80	9.09E-78
Clec4n	1345.293401	1.982401734	0.104831952	18.91028168	9.39E-80	2.58E-77
Lcn2	340.9324892	4.328096038	0.229597101	18.85083055	2.89E-79	7.82E-77
Col5a1	306.913961	4.736420774	0.251336319	18.84495163	3.23E-79	8.61E-77
Dmpk	2714.873806	1.748586831	0.094547412	18.49428541	2.30E-76	6.02E-74
Ctsl	42118.47544	-1.284554436	0.069691298	-18.43206356	7.27E-76	1.88E-73
Fat1	324.6103569	4.324938233	0.236807476	18.26352067	1.62E-74	4.12E-72
Kcnj2	1748.704253	-1.915434376	0.10656191	-17.9748503	3.07E-72	7.70E-70
Nes	588.1518278	-2.990430094	0.1664632	-17.96451159	3.70E-72	9.15E-70
Fscn1	274.2844327	5.026866386	0.280126997	17.94495508	5.26E-72	1.28E-69
Slc40a1	11981.34715	1.2621032	0.071194285	17.72759154	2.57E-70	6.19E-68
Egr2	596.1957192	-2.850301761	0.165176638	-17.25608286	1.01E-66	2.40E-64
Emp2	586.8712377	-2.423330154	0.140879287	-17.20146519	2.59E-66	6.08E-64
Rasgrp3	470.0682656	-2.550728199	0.149155576	-17.10112531	1.46E-65	3.37E-63
Col12a1	257.9627554	4.798860354	0.282315968	16.99818964	8.47E-65	1.94E-62
Serpinh1	235.3795672	4.856211007	0.286298451	16.96205824	1.57E-64	3.54E-62
Ifit3	1607.661637	2.198706607	0.130768572	16.81372346	1.94E-63	4.32E-61
Atp6v0d2	8034.190609	-1.133747592	0.068095457	-16.64938668	3.06E-62	6.73E-60
Dach1	285.443731	-3.773530548	0.228769323	-16.49491505	3.99E-61	8.68E-59
Ms4a4a	375.973782	3.261147819	0.197977257	16.47233558	5.80E-61	1.25E-58
Thbs1	12500.19223	1.490363107	0.09056233	16.45676636	7.50E-61	1.59E-58
Slc9a9	1856.22251	1.612803494	0.098054713	16.44799559	8.67E-61	1.82E-58
Adra1a	2433.146708	-1.44312987	0.08930447	-16.15966001	9.71E-59	2.01E-56
Apoe	99156.20092	1.430577834	0.08890551	16.09099176	2.95E-58	6.05E-56
Pcp4l1	710.3227572	-2.621918401	0.164001757	-15.98713603	1.57E-57	3.18E-55
Lgmn	34651.52364	0.995045466	0.0623094	15.96942789	2.09E-57	4.18E-55
Siglec1	12704.12228	1.389772419	0.08714172	15.94841619	2.92E-57	5.79E-55
Txnip	6906.811578	-1.056467523	0.066538787	-15.87746884	9.08E-57	1.78E-54
Qpct	757.065897	-2.03523297	0.129589661	-15.70521105	1.39E-55	2.70E-53
Stap1	1068.416199	-2.398147292	0.153651333	-15.607722	6.45E-55	1.24E-52
Dusp1	3577.614773	-1.252798683	0.080958299	-15.47461716	5.15E-54	9.77E-52
Ms4a6c	3562.742989	1.353502803	0.087493696	15.46971793	5.55E-54	1.04E-51
Ccn1	201.8458387	5.363059678	0.34760016	15.4288182	1.05E-53	1.95E-51
Kcnn4	5209.624453	-1.191501469	0.077449678	-15.38420168	2.09E-53	3.84E-51
Gm1966	384.8791489	3.319580837	0.21659112	15.32648631	5.09E-53	9.26E-51
Ms4a6b	2234.345669	1.449329723	0.095858036	15.11954328	1.20E-51	2.17E-49
Selenop	18449.90546	1.031039877	0.068736645	14.99985755	7.36E-51	1.31E-48
Inpp4b	592.1033262	2.121059268	0.142178814	14.91825128	2.51E-50	4.43E-48
C3	730.5265997	2.607071235	0.175157767	14.88413149	4.18E-50	7.31E-48
Gask1b	2150.192006	-1.442329979	0.096993271	-14.87041274	5.13E-50	8.88E-48
Dusp4	3143.347392	-1.491479009	0.100410619	-14.85379759	6.57E-50	1.13E-47
Cmklr1	1017.954684	1.93263266	0.130298835	14.83230962	9.06E-50	1.54E-47
Stac2	447.6386639	-2.158990661	0.146162021	-14.77121513	2.25E-49	3.78E-47
Angptl2	4933.955231	-1.372563817	0.093067419	-14.7480593	3.17E-49	5.28E-47
Maf	20189.71784	1.02451804	0.069689296	14.7012252	6.33E-49	1.05E-46
Cald1	268.6223132	3.744772498	0.255224212	14.67248137	9.67E-49	1.58E-46
Col4a2	363.7019233	2.498321843	0.170482563	14.65441271	1.26E-48	2.05E-46
Mpo	281.5039194	3.511535088	0.239944558	14.63477693	1.69E-48	2.68E-46
C1qc	23490.13309	1.348334216	0.092130226	14.63509077	1.68E-48	2.68E-46
F13a1	292.3309184	3.358522575	0.232113044	14.46934009	1.89E-47	2.99E-45
Cacna1a	3487.308114	-1.163396828	0.080991818	-14.36437469	8.66E-47	1.35E-44
Mical2	2393.179356	-1.184091001	0.082485947	-14.35506346	9.90E-47	1.54E-44
Clic4	14022.61789	-0.915914546	0.064112682	-14.28601201	2.67E-46	4.11E-44
Gm36161	1159.571769	1.686035334	0.118422028	14.23751448	5.36E-46	8.17E-44
Cyp1b1	154.9555826	5.138002124	0.361876648	14.19821408	9.40E-46	1.42E-43
Alas1	5657.91119	-0.960483441	0.06788064	-14.14959318	1.88E-45	2.82E-43
S100a4	2170.249059	-1.498986929	0.10610121	-14.12789668	2.56E-45	3.80E-43
Dot1l	5037.14109	-1.22242787	0.086585255	-14.11819906	2.93E-45	4.32E-43
Pald1	1207.139935	1.46377366	0.104066188	14.06579494	6.16E-45	9.01E-43
Slc2a1	2120.563062	-1.43626135	0.102144069	-14.0611331	6.58E-45	9.54E-43
Ccnd2	340.6715897	2.337759105	0.166541234	14.03711893	9.24E-45	1.33E-42
Nedd4	236.5848543	3.058528537	0.218127261	14.02176201	1.15E-44	1.64E-42
Tlr7	4022.261398	1.147424826	0.081886919	14.01230913	1.31E-44	1.86E-42
Sdc1	768.5693878	-1.586710907	0.113499407	-13.97990477	2.07E-44	2.90E-42
Eef1a2	236.6030965	-3.227002157	0.231294793	-13.95190144	3.06E-44	4.27E-42
Sncaip	248.37277	-2.852538197	0.204570208	-13.94405483	3.42E-44	4.73E-42
Layn	450.6572587	-2.200721269	0.158720091	-13.86542342	1.03E-43	1.41E-41
Stra6l	898.6122778	-1.559647377	0.113212514	-13.77628073	3.54E-43	4.82E-41
Serpinb9b	201.9294562	-3.741445397	0.272108953	-13.74980629	5.11E-43	6.90E-41
Pcyt1a	5404.767431	-0.983841316	0.071628946	-13.73524778	6.24E-43	8.37E-41
Arhgap19	6016.791223	0.933287587	0.068135441	13.697535	1.05E-42	1.40E-40
Bcar3	1613.942072	-1.230874803	0.089920186	-13.68852595	1.19E-42	1.57E-40
Itgam	19926.53723	-0.835625819	0.061079501	-13.6809537	1.32E-42	1.73E-40
Cxcr4	2052.015125	1.216762303	0.089309515	13.62410603	2.88E-42	3.75E-40
Fbln2	162.6721505	6.178836652	0.453746503	13.61737579	3.16E-42	4.08E-40
Ssh2	2216.16561	1.195378592	0.088186584	13.55510714	7.39E-42	9.48E-40
Fstl1	148.8526099	5.134300731	0.378888527	13.55095328	7.82E-42	9.96E-40
Slc16a9	368.3536707	2.414698809	0.178868525	13.4998531	1.57E-41	1.98E-39
Paox	808.8853348	1.606916716	0.119594174	13.43641298	3.70E-41	4.65E-39
Postn	193.9493522	4.013473862	0.299298711	13.40959287	5.31E-41	6.63E-39
Aoah	908.5624847	1.643990626	0.123514494	13.31010287	2.02E-40	2.50E-38
Ifi213	374.3335802	2.486490841	0.187056563	13.29272175	2.55E-40	3.14E-38
Chst3	652.2439893	-1.656334906	0.124629735	-13.290046	2.64E-40	3.23E-38
Il18bp	562.3774304	1.931162367	0.145328169	13.28828666	2.71E-40	3.28E-38
Ptpn7	2920.88855	-1.081630292	0.081553711	-13.26279675	3.80E-40	4.58E-38
Rhoj	302.7744516	-2.791197836	0.210986253	-13.22928766	5.94E-40	7.12E-38
Entpd1	5286.139185	0.998572156	0.0756566	13.19874483	8.92E-40	1.06E-37
Alcam	8329.479363	-1.110828021	0.084480928	-13.14886149	1.73E-39	2.04E-37
Kitl	647.6308361	-1.783379356	0.136449645	-13.06987171	4.89E-39	5.74E-37
C1qb	36364.3727	0.882365162	0.067551609	13.06208947	5.42E-39	6.32E-37
Vim	87533.78692	-0.765311469	0.058872959	-12.9993716	1.23E-38	1.43E-36
Pdpn	315.1655095	-2.291468967	0.176416373	-12.98898131	1.41E-38	1.63E-36
Tes	1342.657128	-1.421547814	0.10945272	-12.98777972	1.44E-38	1.64E-36
Dock3	520.8415394	1.883153806	0.146140475	12.88591546	5.40E-38	6.14E-36
Sorbs3	222.8534253	3.02103531	0.234585503	12.87818415	5.97E-38	6.74E-36
Stab1	49251.76038	0.968000972	0.075442188	12.8310299	1.10E-37	1.23E-35
S100a6	3109.06527	-1.195553065	0.093522427	-12.78359751	2.02E-37	2.26E-35
Il7r	6511.13032	-1.16380075	0.091078153	-12.77804515	2.17E-37	2.41E-35
Dner	191.7814336	-2.907602705	0.227566747	-12.77692256	2.21E-37	2.43E-35
Gpx1	7904.62143	-0.912551458	0.071692709	-12.72865077	4.10E-37	4.48E-35
Ifi206	539.15497	2.211315969	0.174170022	12.69630641	6.20E-37	6.74E-35
Apbb2	3741.3182	-1.124603049	0.088860959	-12.65576094	1.04E-36	1.12E-34
Anxa2	10270.76162	-0.911235212	0.07210952	-12.63682259	1.32E-36	1.42E-34
Arhgap25	3926.25366	-0.961989828	0.076291508	-12.60939584	1.87E-36	2.00E-34
Nid1	124.1046445	4.261018151	0.338678712	12.58129903	2.68E-36	2.84E-34
Gm21188	2127.547567	1.283101014	0.10222392	12.55186665	3.88E-36	4.10E-34
Adamtsl5	871.2341465	-1.546234865	0.12336938	-12.53337634	4.90E-36	5.14E-34
Cblb	3096.929873	-1.080613402	0.086467578	-12.49732481	7.72E-36	8.05E-34
Cd44	21706.64187	-0.842922023	0.067463972	-12.49440247	8.01E-36	8.31E-34
Anxa1	17212.30217	-1.29706621	0.104191482	-12.44887	1.42E-35	1.46E-33
Gbgt1	256.0937434	2.423646822	0.194850219	12.43851215	1.61E-35	1.66E-33
Procr	404.0501595	-2.173421418	0.174797572	-12.43393369	1.71E-35	1.74E-33
Clec4a1	630.837402	1.83624225	0.148265294	12.3848421	3.16E-35	3.20E-33
B2m	38942.23908	0.838501241	0.067742816	12.3777146	3.45E-35	3.48E-33
Fbn1	149.3770891	3.725297576	0.301825738	12.3425444	5.34E-35	5.35E-33
Igfbp7	123.2633504	4.015705474	0.326872988	12.28521664	1.09E-34	1.08E-32
Vcl	1887.049528	-1.257426184	0.102446116	-12.27402496	1.25E-34	1.24E-32
Fam78b	312.2946415	-3.130920688	0.25510321	-12.27315283	1.26E-34	1.24E-32
Marco	6350.764895	1.435443535	0.117049906	12.26351721	1.42E-34	1.39E-32
Slc41a2	2531.178535	-1.069070737	0.0871845	-12.26216513	1.45E-34	1.41E-32
Jag1	3321.59329	-1.019127425	0.083212037	-12.24735579	1.74E-34	1.68E-32
Fam129b	28866.99835	-0.824131233	0.067610373	-12.18941992	3.54E-34	3.41E-32
Ggt5	219.2052467	2.971313594	0.245131513	12.12130401	8.15E-34	7.81E-32
Ly6c2	109.3893063	4.509155305	0.374840949	12.02951629	2.49E-33	2.37E-31
Cxcl16	1270.928284	1.295519873	0.107782738	12.01973428	2.80E-33	2.66E-31
Ifi44	341.1263696	2.332771387	0.194505206	11.99336219	3.85E-33	3.63E-31
Map6	198.3191514	-2.714438072	0.226770151	-11.96999718	5.10E-33	4.79E-31
Ccr5	1492.745862	1.115703436	0.09367246	11.91068795	1.04E-32	9.72E-31
Ptprm	333.8169522	2.011902217	0.169398726	11.87672578	1.56E-32	1.45E-30
Tmem86a	2665.525702	1.114492508	0.093883132	11.87106223	1.67E-32	1.55E-30
Htr2b	369.7644382	-1.971639941	0.166263765	-11.85850649	1.94E-32	1.79E-30
Myo10	3839.333024	-1.018287825	0.086175817	-11.8163989	3.21E-32	2.94E-30
Hpse	3833.894309	1.028994832	0.087147433	11.80751742	3.57E-32	3.25E-30
Rnf128	9556.390655	-0.93312006	0.079060228	-11.80264823	3.78E-32	3.42E-30
Spic	149.642312	3.044321581	0.258243758	11.78855822	4.47E-32	4.03E-30
Xylt1	5070.740994	-1.021072934	0.086624299	-11.78737318	4.53E-32	4.06E-30
H2-K1	15061.45904	0.843235114	0.071625111	11.7728978	5.38E-32	4.80E-30
Rassf8	2026.739976	-0.984631532	0.083770554	-11.75390979	6.74E-32	5.98E-30
Plekhh2	561.9045117	-1.570445456	0.134395353	-11.68526607	1.52E-31	1.34E-29
Fam20c	14102.83256	-0.82655601	0.071272183	-11.59717536	4.26E-31	3.74E-29
Gdf3	571.8390877	-1.6414421	0.141735983	-11.58098362	5.15E-31	4.50E-29
Glipr1	3214.663295	-1.046765543	0.090623796	-11.5506698	7.32E-31	6.37E-29
Cd14	2957.191668	-1.123925639	0.097455766	-11.53267466	9.03E-31	7.82E-29
Syt11	1089.39699	-1.235245682	0.107301606	-11.51190301	1.15E-30	9.90E-29
F7	247.6362619	-2.250423173	0.195625235	-11.50374683	1.26E-30	1.08E-28
Mrc1	13205.40083	0.825136436	0.071798107	11.49245397	1.44E-30	1.23E-28
Il4ra	4806.390429	0.883331837	0.07713652	11.45153867	2.31E-30	1.96E-28
Tead1	102.3618656	4.941408774	0.432446834	11.42662724	3.08E-30	2.60E-28
Ccdc80	101.5903223	4.440527279	0.388772956	11.42190374	3.25E-30	2.73E-28
Rgs2	3582.862603	-1.032640549	0.090640796	-11.39266853	4.55E-30	3.81E-28
Trpv4	368.2029058	2.150332808	0.188985347	11.37830439	5.36E-30	4.47E-28
Il21r	643.6828287	1.851903813	0.163227728	11.34552223	7.81E-30	6.48E-28
Colec12	2602.144215	-1.033539733	0.091196379	-11.33312242	8.99E-30	7.43E-28
Gpr176	910.3960338	-1.533159574	0.13532538	-11.32943115	9.38E-30	7.71E-28
Pakap	447.8721168	-1.785498126	0.158218841	-11.28499056	1.56E-29	1.27E-27
Rhoc	1934.603279	-1.079545643	0.095694965	-11.28111229	1.63E-29	1.32E-27
Cadm1	6317.009256	-0.915646011	0.081189791	-11.27784668	1.69E-29	1.37E-27
Ptchd1	220.7020173	-2.903493136	0.257846892	-11.26053182	2.06E-29	1.66E-27
Ifit3b	355.8941706	2.4822877	0.221216628	11.22107196	3.21E-29	2.58E-27
Sec14l1	6456.410717	0.859139573	0.07661477	11.21375905	3.49E-29	2.79E-27
Atp6v0a1	18516.83317	-0.806499013	0.071980902	-11.20434707	3.88E-29	3.09E-27
Cxcl14	511.6550536	-1.879420942	0.167974415	-11.18873336	4.63E-29	3.67E-27
Bmp1	95.49430853	4.817323606	0.432403185	11.14081434	7.94E-29	6.27E-27
Amotl2	94.42359494	4.592511241	0.41308149	11.11768829	1.03E-28	8.08E-27
Hspg2	412.0263807	4.839731064	0.435414868	11.11521773	1.06E-28	8.28E-27
Cd276	999.0809396	-1.221009461	0.110103412	-11.08966053	1.41E-28	1.10E-26
Loxl1	100.0525033	5.267989888	0.475435092	11.08035562	1.56E-28	1.21E-26
Selenom	482.7150889	-1.767884919	0.159801757	-11.06298799	1.90E-28	1.46E-26
Slc6a8	14375.0311	-0.780659112	0.070616965	-11.05483807	2.08E-28	1.60E-26
Lamb1	97.94913601	5.135321887	0.465164676	11.03979333	2.46E-28	1.88E-26
Mdm2	7441.568162	-1.012280047	0.091814437	-11.02528184	2.89E-28	2.19E-26
Pfkp	2456.023109	-1.004029596	0.091064023	-11.02553526	2.88E-28	2.19E-26
Mcm2	4554.584878	0.913440364	0.083128046	10.98835363	4.35E-28	3.29E-26
Cd200	150.861498	-2.88430477	0.263082188	-10.96351218	5.72E-28	4.31E-26
Slc25a13	1208.416141	-1.081155288	0.099226901	-10.89578806	1.21E-27	9.05E-26
Neat1	26374.50279	-0.743484358	0.068446299	-10.86230187	1.74E-27	1.30E-25
Mfap3l	1838.035142	-1.114221646	0.102708039	-10.84843659	2.03E-27	1.51E-25
Dpysl3	90.42469392	4.908942235	0.456068554	10.76360602	5.11E-27	3.78E-25
H2-D1	42790.06275	0.701690137	0.06521183	10.76016634	5.31E-27	3.91E-25
Dubr	810.9892138	-1.31548141	0.122676921	-10.72313685	7.93E-27	5.82E-25
Tubb6	4722.864932	-0.769688486	0.071890945	-10.70633426	9.51E-27	6.95E-25
Lat2	5964.330415	-0.712207615	0.066542015	-10.70312659	9.84E-27	7.16E-25
Large1	1335.58646	-1.201958669	0.112386121	-10.69490309	1.08E-26	7.80E-25
Fcrls	457.2281804	1.556175257	0.145750447	10.67698449	1.30E-26	9.42E-25
Cd36	96289.70211	-0.94219975	0.088467205	-10.65027145	1.74E-26	1.25E-24
Penk	180.7171716	-2.515661104	0.237361764	-10.59842604	3.03E-26	2.17E-24
Ifitm3	2002.59254	1.116657882	0.105448609	10.58959327	3.33E-26	2.38E-24
Cspg4	303.7456729	-2.218558947	0.209694557	-10.57995488	3.69E-26	2.62E-24
Htr2a	208.1663798	-2.235954952	0.211982234	-10.54784124	5.20E-26	3.68E-24
Mmp13	913.9059667	-1.291676388	0.122544705	-10.54045046	5.62E-26	3.96E-24
Cdk18	6929.362954	-0.940097402	0.089323021	-10.52469336	6.65E-26	4.67E-24
Stat2	4426.992818	0.734401832	0.069883054	10.50901165	7.85E-26	5.49E-24
Asph	5535.221842	-1.005571705	0.095872168	-10.48867178	9.74E-26	6.78E-24
Ksr2	161.8404058	-2.851493856	0.272136502	-10.47817487	1.09E-25	7.55E-24
Pgam1	19201.11866	-0.640726917	0.061455197	-10.42591919	1.89E-25	1.31E-23
Slfn9	3064.962593	0.899135581	0.0862844	10.42060425	2.00E-25	1.38E-23
Oasl1	412.1090603	1.539796678	0.14777726	10.41971331	2.02E-25	1.38E-23
Csf3r	969.3798287	1.269736746	0.121993286	10.40825101	2.27E-25	1.55E-23
Folr2	1768.05266	-0.905550183	0.087033852	-10.40457437	2.36E-25	1.61E-23
Cdk14	4859.165241	-0.767881322	0.07394481	-10.38451951	2.92E-25	1.98E-23
S100a8	184.5613763	2.608988987	0.251461496	10.37530211	3.21E-25	2.17E-23
Itpr3	3729.025686	-0.965075021	0.093206484	-10.3541619	4.01E-25	2.70E-23
L1cam	568.4424131	-1.72934909	0.167075708	-10.35069135	4.15E-25	2.79E-23
Cd300ld	5362.38905	-0.901038245	0.087069653	-10.34847633	4.25E-25	2.84E-23
Uchl1	399.1323233	-1.659167842	0.160479218	-10.33883304	4.70E-25	3.13E-23
Ehd2	83.60254367	4.411630499	0.427270698	10.32514171	5.42E-25	3.60E-23
Gas6	20714.43887	0.774365108	0.075398714	10.27026945	9.59E-25	6.34E-23
Tmem154	2245.812238	-0.820481969	0.079954592	-10.26184923	1.05E-24	6.89E-23
Ccn4	92.83209422	4.644260616	0.452603823	10.26120502	1.05E-24	6.91E-23
Marcksl1	738.0031371	1.335451196	0.130226613	10.25482557	1.13E-24	7.35E-23
Atf3	4612.803349	-0.752336414	0.07340172	-10.24957467	1.19E-24	7.74E-23
Aif1	493.7742987	1.645290896	0.16066161	10.24072209	1.30E-24	8.45E-23
Lrp5	2919.652484	0.948503053	0.092886738	10.21139369	1.76E-24	1.14E-22
Nfxl1	1326.250797	1.157308669	0.113701274	10.17850221	2.47E-24	1.59E-22
Plscr4	529.163461	-1.323965165	0.130115723	-10.17528962	2.56E-24	1.64E-22
Thbs2	99.46877022	3.934896321	0.387217352	10.16198346	2.93E-24	1.87E-22
Dnmt3a	6524.175126	-0.694619402	0.06844512	-10.14855993	3.36E-24	2.14E-22
Stat1	6905.884896	0.884078078	0.087482812	10.10573455	5.21E-24	3.31E-22
Megf9	3156.975814	0.787731472	0.077998122	10.09936465	5.56E-24	3.52E-22
Lipn	81.02616879	-4.184847675	0.415023819	-10.08339157	6.54E-24	4.12E-22
Igf2r	13470.2148	-0.7372413	0.073127414	-10.08159946	6.66E-24	4.18E-22
Paqr9	92.10043126	3.524451163	0.350084419	10.06743223	7.70E-24	4.82E-22
Gm42793	270.5028071	-2.601511834	0.258458914	-10.06547538	7.85E-24	4.90E-22
Ms4a7	6401.840779	0.771608075	0.076668142	10.06425942	7.95E-24	4.94E-22
Sgsh	3381.00017	0.837312748	0.083275747	10.05470111	8.76E-24	5.41E-22
Vgll3	83.82914137	5.923236157	0.589088144	10.05492339	8.74E-24	5.41E-22
Ankrd13b	483.3663113	-1.351707072	0.13481083	-10.02669498	1.16E-23	7.16E-22
Acsf2	507.7838887	1.395154384	0.139361682	10.01103287	1.36E-23	8.35E-22
Wdr11	3639.151382	-0.78958921	0.078921041	-10.00479973	1.45E-23	8.87E-22
Timeless	1219.083625	0.985424223	0.098535476	10.00070497	1.51E-23	9.21E-22
Steap3	2806.487184	-0.930325141	0.093084777	-9.994385505	1.61E-23	9.78E-22
Adgb	214.8893332	2.278521757	0.228044656	9.99155953	1.66E-23	1.00E-21
Pou2f2	784.7417264	1.175294092	0.11783722	9.97387833	1.98E-23	1.20E-21
Dhx58	1519.706062	0.897390178	0.090042874	9.9662543	2.14E-23	1.29E-21
Ltbp2	129.5216909	2.683851494	0.269483696	9.959235136	2.30E-23	1.38E-21
Nod1	822.1997091	1.137988583	0.11441034	9.946553632	2.61E-23	1.56E-21
Fgf13	83.76400578	-3.704895795	0.372770177	-9.938820281	2.82E-23	1.68E-21
Cacna1b	89.5504148	-3.801655487	0.383010946	-9.925709757	3.22E-23	1.91E-21
Nup210	642.5081314	1.267470331	0.127935958	9.907068776	3.88E-23	2.29E-21
Cdk6	14706.28073	-0.822177698	0.083384646	-9.860061004	6.20E-23	3.65E-21
Mgll	1333.431417	1.121781164	0.113795894	9.857835107	6.34E-23	3.72E-21
Ncam1	82.68693219	4.125595306	0.418667915	9.85409954	6.58E-23	3.85E-21
Lgals3	110493.3144	-0.736764938	0.075004316	-9.822967264	8.97E-23	5.23E-21
Calcrl	2196.86194	-1.088273685	0.110927672	-9.810660128	1.01E-22	5.89E-21
Myl9	78.55364445	5.329210667	0.544078019	9.794938376	1.18E-22	6.85E-21
Ptgs1	254.9076385	1.79720017	0.183702206	9.783225855	1.33E-22	7.67E-21
Edil3	170.1702144	-2.707685692	0.276791438	-9.782404092	1.34E-22	7.71E-21
Marcks	11553.45242	0.816179977	0.083503421	9.774210073	1.45E-22	8.33E-21
mt-Nd5	33828.4381	0.949872407	0.097287791	9.763531451	1.61E-22	9.23E-21
Cd300lf	1821.82963	0.890868969	0.091519197	9.73423059	2.15E-22	1.23E-20
Ifit1	758.5477373	1.198650832	0.123531892	9.703169066	2.92E-22	1.66E-20
Pde1c	90.88357579	-3.74820966	0.386640013	-9.69431391	3.19E-22	1.80E-20
Irgm2	1176.130528	1.034813482	0.106898517	9.680335284	3.66E-22	2.06E-20
Kctd12	5879.058281	-0.698937311	0.07222379	-9.677383403	3.76E-22	2.12E-20
Glul	9564.908269	0.640607982	0.066498387	9.633436437	5.78E-22	3.24E-20
Zbp1	451.8237515	1.524443365	0.1585337	9.615894678	6.85E-22	3.83E-20
Ifi208	113.7933746	3.0405698	0.316657136	9.602088349	7.83E-22	4.37E-20
Mertk	5399.602962	0.787723339	0.082246744	9.577562559	9.94E-22	5.52E-20
B3gnt7	274.174133	1.790502731	0.187051493	9.572245055	1.05E-21	5.79E-20
Frmd6	1100.228532	-1.01746245	0.10630282	-9.571358952	1.06E-21	5.83E-20
Mx1	354.3768278	1.640510996	0.17152294	9.564382458	1.13E-21	6.21E-20
Ccl6	3892.153603	0.777223959	0.081311735	9.558570645	1.19E-21	6.55E-20
Bnip3l	2740.201075	-0.808402778	0.084806742	-9.532293752	1.54E-21	8.42E-20
Pmepa1	110.817991	3.068145381	0.322493965	9.513807119	1.84E-21	1.00E-19
Nfix	761.7673439	1.454176809	0.153015266	9.503475331	2.03E-21	1.10E-19
Slc16a3	870.2330653	-1.057620604	0.111284775	-9.503731352	2.03E-21	1.10E-19
Tnfaip3	2367.608311	-0.808390365	0.085074049	-9.502196929	2.06E-21	1.11E-19
Spsb4	299.208219	-1.839006391	0.193794252	-9.489478495	2.32E-21	1.25E-19
Pgk1	9664.157346	-0.763327243	0.080472041	-9.485620551	2.41E-21	1.29E-19
Tspan13	483.3829514	-1.422570475	0.149977142	-9.4852486	2.42E-21	1.30E-19
Ercc6	1106.312921	-1.106050959	0.117077393	-9.44717793	3.48E-21	1.86E-19
Ifit2	1255.683363	1.36764761	0.144937979	9.436088591	3.87E-21	2.06E-19
Abcb4	830.279242	-1.10187723	0.116892168	-9.426441873	4.24E-21	2.25E-19
Padi4	88.47753498	3.30680868	0.350836273	9.42550397	4.28E-21	2.27E-19
Ptk7	80.46129425	3.585032507	0.380454509	9.423025404	4.38E-21	2.31E-19
Psd4	3306.292988	-0.79612374	0.084485363	-9.423215008	4.37E-21	2.31E-19
Pla2g7	1361.798675	0.978622331	0.104003696	9.409495685	4.99E-21	2.62E-19
Ubash3b	3256.961689	-0.778931093	0.08296988	-9.388118847	6.11E-21	3.19E-19
Tubb2a	3643.286196	-0.689297717	0.073458445	-9.38350542	6.38E-21	3.33E-19
Nat8l	813.4203065	1.288871264	0.137363366	9.382933042	6.42E-21	3.34E-19
Slc8a1	3912.612922	0.828139146	0.088361994	9.372119273	7.11E-21	3.69E-19
Wsb2	5415.52486	-0.666385091	0.071124407	-9.369288575	7.30E-21	3.77E-19
Ctsk	185.4111044	-2.172161677	0.23204108	-9.36110827	7.89E-21	4.07E-19
Abcc3	9996.957413	0.637604807	0.068159744	9.354565798	8.39E-21	4.31E-19
Atp6v1b2	16492.75882	-0.662351307	0.070905829	-9.341281476	9.52E-21	4.88E-19
Gda	633.6388121	1.315717451	0.140872183	9.339796016	9.65E-21	4.93E-19
Psd3	3234.940843	-0.858867384	0.092207778	-9.314478691	1.23E-20	6.24E-19
Rasa1	2891.701072	-0.974358391	0.104859547	-9.292033196	1.51E-20	7.69E-19
Sema4b	634.093976	1.250234621	0.134631105	9.286372717	1.60E-20	8.09E-19
Rab32	3616.239151	0.951507254	0.102496238	9.283338286	1.64E-20	8.30E-19
Slfn8	1882.436524	1.074119367	0.115709004	9.282936731	1.65E-20	8.31E-19
Mocos	4139.71239	-0.735033955	0.079665171	-9.226540854	2.80E-20	1.40E-18
Npl	546.7551777	1.418489632	0.153783332	9.22394914	2.86E-20	1.43E-18
Sema3c	99.8593578	-3.489719365	0.37844391	-9.221232707	2.94E-20	1.46E-18
Arrdc4	483.839267	-1.362004972	0.147704659	-9.221137499	2.94E-20	1.46E-18
Arfgef3	905.6391739	-1.14322388	0.124075599	-9.213929989	3.14E-20	1.56E-18
Rcan1	1382.81301	-0.892395064	0.096881396	-9.211211886	3.22E-20	1.60E-18
Zmat3	2829.959653	-0.736756793	0.080009364	-9.208382107	3.31E-20	1.64E-18
mt-Co2	3683.480082	1.049099936	0.114113218	9.193500559	3.80E-20	1.87E-18
Lyz2	162396.5334	0.563478361	0.061297341	9.192541736	3.84E-20	1.89E-18
Adgrl2	2204.695128	-0.755319009	0.082276676	-9.18023243	4.30E-20	2.11E-18
Myof	15295.9631	-0.670634639	0.073071158	-9.177829602	4.40E-20	2.15E-18
Actg2	83.85811008	4.463268969	0.486400091	9.176126921	4.47E-20	2.18E-18
Cdkn1a	7754.216052	-0.856099127	0.09356309	-9.149966407	5.70E-20	2.77E-18
Plp2	5197.454008	-0.947585327	0.103596881	-9.146851927	5.86E-20	2.84E-18
Plaat3	304.4994878	1.56163701	0.170926026	9.136332509	6.46E-20	3.12E-18
Ifi47	490.8484286	1.393177272	0.152701873	9.123511373	7.27E-20	3.51E-18
Mefv	113.2127426	2.71625144	0.297743906	9.122777605	7.32E-20	3.52E-18
Tns1	5758.001182	0.854076143	0.093658788	9.119017627	7.58E-20	3.63E-18
Slc66a2	1444.865854	-0.877334376	0.096431567	-9.09799983	9.20E-20	4.40E-18
Pls3	614.5351155	-1.356233458	0.149507228	-9.071357098	1.18E-19	5.61E-18
Tnfrsf26	1107.787628	-1.040605873	0.114866395	-9.059271614	1.31E-19	6.25E-18
Arl4c	4305.860477	0.800644553	0.088410046	9.05603594	1.35E-19	6.42E-18
Lims2	98.358099	-3.200726441	0.35363512	-9.05092922	1.42E-19	6.71E-18
Parva	60.48797091	4.712315801	0.521651416	9.033457318	1.66E-19	7.85E-18
Csf1	784.7632393	1.104675686	0.122338841	9.029639982	1.72E-19	8.11E-18
Abca8b	122.4084912	-2.427936086	0.270106862	-8.988798254	2.50E-19	1.17E-17
Pmp22	7450.828559	-0.711143345	0.079222911	-8.976485875	2.80E-19	1.31E-17
Rab7b	9609.206085	-0.574437212	0.064060364	-8.967123789	3.04E-19	1.42E-17
Slc37a2	20648.25474	-0.590447865	0.065966937	-8.950663713	3.53E-19	1.65E-17
Ldha	11182.13262	-0.705146777	0.078888354	-8.938540832	3.94E-19	1.83E-17
Tbc1d4	1222.095822	0.967459017	0.108255905	8.936778279	4.01E-19	1.86E-17
Tlr2	573.064353	1.156121827	0.12939225	8.935016046	4.07E-19	1.88E-17
Fermt2	63.77583423	5.352325702	0.599667221	8.925493204	4.44E-19	2.04E-17
Iigp1	142.1493517	2.785591774	0.312555864	8.912300464	5.00E-19	2.30E-17
Ell2	8351.044618	-0.656676299	0.073738853	-8.90543141	5.32E-19	2.44E-17
Fkbp10	63.94613921	5.36749143	0.603299443	8.896894393	5.74E-19	2.63E-17
Cdk19	2232.044445	-0.735663261	0.082728674	-8.892482233	5.98E-19	2.73E-17
Ccnd1	20346.05471	-0.580129868	0.065380666	-8.873110426	7.11E-19	3.24E-17
Enah	68.12425556	3.67034717	0.413898515	8.86774665	7.46E-19	3.39E-17
Cd81	2199.817116	-0.917990203	0.103564146	-8.863976937	7.72E-19	3.49E-17
mt-Nd2	22943.91008	0.821401239	0.092668716	8.863846119	7.73E-19	3.49E-17
Kcnj10	96.11909549	2.951481997	0.333140399	8.859573936	8.03E-19	3.62E-17
Kcna2	64.34973768	4.008625951	0.452592725	8.857026928	8.22E-19	3.69E-17
H2-Ab1	283.3748996	1.66519218	0.188305534	8.843033677	9.32E-19	4.17E-17
Rnf213	25169.83163	0.893489375	0.101052642	8.841821025	9.42E-19	4.21E-17
Gprc5b	308.6878253	-1.690124564	0.191353536	-8.832471025	1.02E-18	4.57E-17
Tmem51	411.8069403	1.363156719	0.154740299	8.809319388	1.26E-18	5.60E-17
Micall2	1748.25502	-0.935158396	0.106304674	-8.796964075	1.41E-18	6.24E-17
Cdh11	67.78108834	4.392535305	0.500006823	8.784950736	1.56E-18	6.92E-17
Gbp6	218.3658009	1.995035325	0.22737977	8.774022985	1.72E-18	7.61E-17
Dusp5	640.4722023	-1.168170244	0.133256976	-8.766297126	1.85E-18	8.13E-17
Col8a1	58.95781014	5.063421665	0.578018101	8.759970755	1.95E-18	8.58E-17
Pgm2l1	3150.537129	0.781266462	0.089325617	8.746275592	2.21E-18	9.66E-17
Lmna	20209.79622	-0.607535744	0.069576375	-8.731925818	2.50E-18	1.09E-16
Ifi211	2152.914629	0.8203332	0.094055528	8.721796722	2.74E-18	1.19E-16
Ifi209	1345.30474	1.219832663	0.140001188	8.713016504	2.96E-18	1.29E-16
5031439G07Rik	18167.2035	-0.588486331	0.067586358	-8.70717628	3.12E-18	1.35E-16
Rnh1	10632.42199	-0.648858853	0.074539538	-8.704894972	3.18E-18	1.38E-16
Rassf2	6406.327472	0.592026796	0.068092854	8.694404199	3.49E-18	1.51E-16
Rps6ka2	1095.720445	-0.977117186	0.112407634	-8.692622981	3.54E-18	1.53E-16
Inf2	4653.461224	-0.648175476	0.074662823	-8.68136844	3.91E-18	1.68E-16
Ckb	9804.803792	-0.673856648	0.077677873	-8.675014149	4.13E-18	1.77E-16
Mcm4	2767.619499	0.703242615	0.08144264	8.634820988	5.88E-18	2.52E-16
Plod2	137.2558122	-2.473481594	0.286795671	-8.624542992	6.43E-18	2.75E-16
Gpd1	116.8249226	2.810028244	0.327004958	8.593228243	8.46E-18	3.60E-16
Pml	1954.786693	0.717392319	0.083493921	8.592150329	8.54E-18	3.62E-16
Tulp4	10789.1747	-0.600361179	0.070039425	-8.571760536	1.02E-17	4.32E-16
Oasl2	7256.248476	0.726062796	0.0848002	8.562041103	1.11E-17	4.69E-16
Ednrb	148.825276	2.31259736	0.270158485	8.560150762	1.13E-17	4.75E-16
Tap1	1906.053936	0.747789707	0.087362584	8.559610632	1.13E-17	4.76E-16
Ociad2	136.3348327	-2.296135364	0.2685784	-8.549218285	1.24E-17	5.20E-16
Mcm5	4682.591117	0.661003187	0.077382647	8.542007982	1.32E-17	5.52E-16
Sh2d3c	2142.643979	-0.85014485	0.099599238	-8.535656154	1.39E-17	5.82E-16
Itga6	12192.96003	-0.566230247	0.066574416	-8.505222928	1.81E-17	7.55E-16
Ly86	787.3142903	0.945363968	0.111569202	8.473341686	2.38E-17	9.91E-16
Pxdn	53.36174683	4.922162018	0.581012572	8.471696233	2.42E-17	1.00E-15
Pik3cb	3749.087946	-0.703592889	0.083114551	-8.465339488	2.55E-17	1.06E-15
Dck	2509.465031	0.692272123	0.081849945	8.457820235	2.72E-17	1.12E-15
Mcm7	2755.500873	0.737034068	0.08722433	8.449867931	2.92E-17	1.20E-15
Gm5431	1151.029902	0.894577964	0.106015153	8.438208488	3.22E-17	1.32E-15
Dcstamp	104.6840014	-2.628542837	0.312221076	-8.418851384	3.80E-17	1.56E-15
Abhd15	472.7966988	1.47366546	0.175254504	8.408716622	4.15E-17	1.70E-15
Nrcam	126.2455022	-2.991223265	0.356114951	-8.399600332	4.48E-17	1.83E-15
Jund	4712.055784	-0.712427221	0.084883127	-8.393036922	4.74E-17	1.93E-15
Tmem176b	132.4594094	2.525849098	0.300957878	8.392699717	4.75E-17	1.93E-15
Zfp462	108.8359372	-2.541122664	0.302970288	-8.387365918	4.97E-17	2.02E-15
P2ry10b	983.8870868	-0.973026112	0.116174966	-8.375523144	5.50E-17	2.22E-15
Pdk1	1940.972503	-0.712207409	0.085251981	-8.354144995	6.59E-17	2.66E-15
Btg1	2385.056124	-0.68027942	0.08154049	-8.342841909	7.25E-17	2.92E-15
Il6st	5238.116592	-0.627154117	0.075355772	-8.322575652	8.61E-17	3.46E-15
Bmt2	1150.0551	-1.003100678	0.120557755	-8.320498955	8.76E-17	3.51E-15
Lgals3bp	19563.61071	0.734364984	0.088371887	8.309938963	9.58E-17	3.83E-15
Pdgfrb	60.78968658	6.123588055	0.737286092	8.305579235	9.93E-17	3.96E-15
Slc28a2	486.8601154	-1.409570094	0.169787718	-8.301955604	1.02E-16	4.08E-15
Cfb	99.93328792	2.465766064	0.29769558	8.282844047	1.20E-16	4.78E-15
Fgl2	217.8102762	1.765876713	0.213237786	8.281256087	1.22E-16	4.83E-15
Eps15	4741.083206	0.645747564	0.077982674	8.280654274	1.23E-16	4.84E-15
Adgrg6	268.0768287	-1.566444273	0.189336605	-8.2733303	1.30E-16	5.13E-15
Chil1	57.68208346	3.902799233	0.471727954	8.273410985	1.30E-16	5.13E-15
Ogfrl1	1970.680948	0.757961222	0.091663809	8.268925654	1.35E-16	5.31E-15
Iqgap2	2134.990101	0.787432041	0.095273451	8.264968168	1.40E-16	5.48E-15
Tm4sf19	184.131415	-2.08095588	0.251820299	-8.26365424	1.41E-16	5.53E-15
Cdh2	52.69859279	4.279065638	0.518055682	8.25985659	1.46E-16	5.69E-15
Ptprn	253.7181385	-1.647121854	0.199635448	-8.2506482	1.58E-16	6.13E-15
Tgfb3	141.4832416	2.434939347	0.295722157	8.233875242	1.81E-16	7.04E-15
Malt1	1227.410337	-0.883465844	0.107475436	-8.220165251	2.03E-16	7.88E-15
Lrp6	5229.245462	0.633011105	0.07704131	8.216515295	2.10E-16	8.11E-15
Asb2	57.15241869	4.136254772	0.50421544	8.203348095	2.34E-16	9.02E-15
Klf8	101.1202873	-2.458641365	0.299906103	-8.198037112	2.44E-16	9.41E-15
Vipas39	3621.481875	-0.600918561	0.073473938	-8.178662735	2.87E-16	1.10E-14
Ifi205	195.709852	2.156269249	0.263651152	8.178493568	2.87E-16	1.10E-14
Prss23	78.5086705	7.243748779	0.885914323	8.176579373	2.92E-16	1.12E-14
Gm10134	198.6108956	2.161653765	0.26494245	8.158955898	3.38E-16	1.29E-14
S100a10	2538.601474	-0.700518043	0.085899842	-8.155056236	3.49E-16	1.33E-14
Lrig1	185.8297483	-1.820019028	0.223651011	-8.13776347	4.03E-16	1.53E-14
Slc39a6	2245.107861	-0.790879039	0.097304833	-8.127849488	4.37E-16	1.66E-14
Notch1	3430.439552	0.751025363	0.092532976	8.116299687	4.81E-16	1.82E-14
mt-Co1	164337.4596	0.695895025	0.085750388	8.115357127	4.84E-16	1.83E-14
Hilpda	288.6876795	-1.460766044	0.180048963	-8.11316	4.93E-16	1.86E-14
Slc35e4	1502.513913	-0.93025282	0.114718609	-8.108996716	5.10E-16	1.92E-14
Cd300lb	5812.664689	-0.610057534	0.075241321	-8.10801202	5.15E-16	1.93E-14
Dbn1	59.88049498	4.258000389	0.525397199	8.104345429	5.30E-16	1.99E-14
Xylt2	7641.658578	0.596841149	0.073666496	8.101934774	5.41E-16	2.02E-14
Dlc1	69.63390906	3.15016032	0.388827418	8.101692867	5.42E-16	2.02E-14
Rnase4	2077.060392	0.687077055	0.085027963	8.080601104	6.44E-16	2.40E-14
Matk	246.2606746	-1.65468115	0.204952036	-8.07350433	6.83E-16	2.54E-14
Mindy1	3044.063409	-0.664756635	0.082415315	-8.065935754	7.27E-16	2.69E-14
H2-Aa	187.789133	1.850200329	0.229725741	8.053953045	8.02E-16	2.97E-14
Lpcat2	889.9942494	0.925574577	0.114927876	8.053525441	8.04E-16	2.97E-14
Tgfbr2	6935.043385	0.554686533	0.06912264	8.024672304	1.02E-15	3.75E-14
Chaf1a	1521.124809	0.762901599	0.095109052	8.021335311	1.05E-15	3.85E-14
Aopep	3475.524631	-0.615756454	0.076825379	-8.015013553	1.10E-15	4.04E-14
Col6a3	81.11591065	9.745878053	1.216802453	8.009416835	1.15E-15	4.22E-14
Tlr9	299.4678267	1.587933678	0.198507392	7.999367993	1.25E-15	4.57E-14
Slc22a4	599.0117513	-1.042349848	0.130350729	-7.996501839	1.28E-15	4.67E-14
Slc6a17	70.22372214	-7.207782949	0.901656768	-7.993932064	1.31E-15	4.75E-14
Arhgap6	511.160604	-1.157985554	0.144855292	-7.994085255	1.31E-15	4.75E-14
Ptger4	555.7771356	-1.156172903	0.144969414	-7.975288496	1.52E-15	5.51E-14
Fgr	176.9908617	1.739584614	0.218530199	7.960385452	1.72E-15	6.20E-14
Ddah1	59.12649637	4.241878001	0.533165624	7.956023066	1.78E-15	6.41E-14
Impdh1	1565.075559	-0.836047115	0.105167387	-7.949680364	1.87E-15	6.74E-14
Bst2	3295.053172	0.793531207	0.099935132	7.940462861	2.01E-15	7.24E-14
Pde7b	2000.723414	-0.770064771	0.097051865	-7.934569561	2.11E-15	7.58E-14
Ptprs	4357.858868	-0.667186148	0.084197905	-7.924023124	2.30E-15	8.24E-14
Itga5	10969.10591	-0.532364272	0.06734227	-7.905350888	2.67E-15	9.55E-14
Slc1a3	52.1450872	3.928378796	0.497234325	7.900457785	2.78E-15	9.91E-14
Syne1	4808.775912	-0.85452348	0.108164091	-7.9002511	2.78E-15	9.91E-14
Lrrc39	201.1334471	-1.617033175	0.205067031	-7.885388344	3.14E-15	1.11E-13
Cnn3	51.5111735	5.875806324	0.7468409	7.867547587	3.62E-15	1.28E-13
Pld4	2547.158185	0.67527392	0.086001067	7.85192494	4.10E-15	1.45E-13
Gm26674	742.9357254	1.261700779	0.160825217	7.845167603	4.32E-15	1.53E-13
Srgap2	6486.624595	0.602147612	0.076763516	7.844190127	4.36E-15	1.54E-13
St8sia4	1354.302644	-1.007579748	0.128537333	-7.838810101	4.55E-15	1.60E-13
Car5b	103.7136091	-2.493114305	0.318736567	-7.82186471	5.20E-15	1.83E-13
Pitpnm2	319.4569597	1.284916094	0.164416825	7.814991509	5.50E-15	1.93E-13
Hk2	2771.207134	0.617209727	0.079093892	7.803506871	6.02E-15	2.11E-13
Ddx11	557.377577	1.12447462	0.144143993	7.801050861	6.14E-15	2.14E-13
Tpm2	68.04972323	2.96467692	0.380100594	7.799716619	6.20E-15	2.16E-13
Ethe1	614.3909301	1.250789145	0.160427296	7.796610524	6.36E-15	2.21E-13
Cd163	147.0828086	2.018669423	0.259320768	7.784449494	7.00E-15	2.43E-13
Kdm6b	697.2915375	1.119920826	0.14424117	7.764224495	8.21E-15	2.84E-13
B4galt6	18086.5531	-0.563637648	0.072633804	-7.759990806	8.49E-15	2.94E-13
Gm4951	187.6003403	2.129761111	0.274484828	7.759121442	8.55E-15	2.95E-13
Il10ra	1517.790418	0.747577941	0.096359067	7.758252215	8.61E-15	2.96E-13
Abcg3	301.9292965	1.345632964	0.173463344	7.757448548	8.67E-15	2.98E-13
Atad2	3687.066693	0.630257177	0.081293204	7.752888917	8.98E-15	3.08E-13
Olfml3	721.2958377	1.104731819	0.142592522	7.747473759	9.37E-15	3.21E-13
Diaph1	9690.658871	-0.505310411	0.065434816	-7.722347846	1.14E-14	3.90E-13
Plxdc1	1347.229647	-0.875235723	0.113351726	-7.72141502	1.15E-14	3.92E-13
Nyap2	49.19220205	-3.972319533	0.514487542	-7.720924632	1.15E-14	3.93E-13
Mettl27	211.9326099	-1.588607886	0.205983675	-7.712299945	1.24E-14	4.20E-13
Il16	339.3838196	1.297106926	0.168631021	7.691982883	1.45E-14	4.91E-13
Abhd5	1410.592664	-0.904916259	0.117645388	-7.691897448	1.45E-14	4.91E-13
Mamld1	351.7763711	-1.329587465	0.172944229	-7.687955064	1.50E-14	5.05E-13
Rcsd1	925.6891645	0.86112933	0.112151875	7.678242809	1.61E-14	5.44E-13
Gusb	16093.35171	-0.498475422	0.064937473	-7.676236845	1.64E-14	5.51E-13
N4bp3	253.5196232	1.442348585	0.187909715	7.675753153	1.64E-14	5.52E-13
Crip1	702.8604344	-1.343752773	0.175089064	-7.674681362	1.66E-14	5.56E-13
Gm20056	89.55879351	-2.52450596	0.329076327	-7.671490637	1.70E-14	5.69E-13
Ms4a6d	4935.47485	0.568745461	0.074161496	7.669012771	1.73E-14	5.79E-13
Cbx5	4780.796916	0.63262604	0.082670381	7.652390493	1.97E-14	6.58E-13
Atp8b4	3016.457481	-0.618707221	0.081101611	-7.628790737	2.37E-14	7.88E-13
Adam33	183.7759198	1.773177067	0.23245902	7.627912504	2.39E-14	7.92E-13
Basp1	10823.47149	-0.630825456	0.082835818	-7.615370598	2.63E-14	8.72E-13
Rxra	5560.754747	0.749482275	0.09842199	7.614988024	2.64E-14	8.73E-13
Phldb2	43.0440206	4.745194928	0.625104584	7.591041638	3.17E-14	1.05E-12
Cmbl	168.2009906	-1.683966576	0.222007606	-7.585175163	3.32E-14	1.09E-12
Npas4	83.86249999	-2.934811274	0.386987455	-7.583737495	3.36E-14	1.10E-12
Myrf	84.51668066	-2.857486859	0.377520818	-7.569084193	3.76E-14	1.23E-12
Ctla2b	1799.214997	0.689805228	0.091148879	7.567895919	3.79E-14	1.24E-12
Igsf11	105.4751793	-2.34542328	0.310189298	-7.561264353	3.99E-14	1.31E-12
Itsn1	6627.605086	0.572865899	0.075847341	7.552880408	4.26E-14	1.39E-12
Rhobtb1	547.6728246	1.010236068	0.133802073	7.550227343	4.34E-14	1.42E-12
Kirrel	60.16544279	6.853573396	0.90794426	7.5484517	4.40E-14	1.43E-12
Sp110	967.8074	0.909832225	0.120617853	7.54309751	4.59E-14	1.49E-12
Bmp2k	5847.856016	0.534957336	0.070936524	7.541352533	4.65E-14	1.51E-12
Uhrf1	4236.96737	0.723980346	0.096016201	7.540189481	4.69E-14	1.52E-12
Abi3	1125.807677	1.054879659	0.139917622	7.539290938	4.73E-14	1.53E-12
Mylip	1434.691319	0.735617444	0.097587485	7.538030539	4.77E-14	1.54E-12
Dtx3l	3785.676038	0.648007511	0.086032947	7.532085453	4.99E-14	1.61E-12
Ppm1e	165.2254812	-1.831463412	0.243339523	-7.526370507	5.22E-14	1.68E-12
Ddx58	2438.720977	0.707477115	0.094003032	7.526109502	5.23E-14	1.68E-12
Ndrg1	526.1733693	-1.15066671	0.15304933	-7.518273408	5.55E-14	1.78E-12
Slc15a3	16671.46841	-0.619816395	0.082746487	-7.490546378	6.86E-14	2.19E-12
Ivd	2084.978333	-0.625871356	0.083609846	-7.485617837	7.12E-14	2.27E-12
Cela1	238.0317388	1.4560234	0.195131341	7.461760845	8.54E-14	2.71E-12
Dock4	3026.486888	0.599402281	0.080330087	7.461740757	8.54E-14	2.71E-12
Plpp3	449.6505382	-1.160731506	0.155631868	-7.458186545	8.77E-14	2.78E-12
Ezr	1887.488242	0.668740969	0.089704761	7.454910569	8.99E-14	2.85E-12
Raet1e	174.9830812	-1.854145292	0.248822101	-7.45169052	9.22E-14	2.91E-12
Adap2	1711.338471	0.664746739	0.089226249	7.450125375	9.33E-14	2.94E-12
Phlda3	1060.060167	-0.831908328	0.111744073	-7.44476471	9.71E-14	3.06E-12
Hpgd	132.098683	1.958730957	0.263346874	7.437836366	1.02E-13	3.22E-12
Slc23a2	7704.458761	-0.601023067	0.080811211	-7.437372361	1.03E-13	3.22E-12
Trpm2	411.3147663	1.201736468	0.161679243	7.432843228	1.06E-13	3.33E-12
Plekhn1	2323.884448	-0.63983617	0.086168058	-7.425444936	1.12E-13	3.52E-12
Esyt1	22406.35772	-0.479182699	0.064561809	-7.42207676	1.15E-13	3.60E-12
Card11	182.6274225	1.605743479	0.216469406	7.417877233	1.19E-13	3.71E-12
Ergic1	4620.999465	-0.571387147	0.077111825	-7.409851189	1.26E-13	3.94E-12
Gm28439	8846.942577	0.844074922	0.113967078	7.406304817	1.30E-13	4.04E-12
Ccl5	127.8295738	2.169733643	0.293286451	7.398001641	1.38E-13	4.29E-12
Akr1b8	1993.040497	-0.6858805	0.092772048	-7.39318055	1.43E-13	4.44E-12
Lig1	2413.700638	0.645657698	0.087510058	7.378097025	1.61E-13	4.96E-12
Cxcl12	55.80769206	6.747430458	0.914754811	7.376217512	1.63E-13	5.02E-12
Tpbgl	423.4775868	-1.230964641	0.167029989	-7.369722335	1.71E-13	5.27E-12
Grb10	68.76849034	3.762365834	0.510815159	7.365415391	1.77E-13	5.42E-12
Sp100	2534.314118	0.678478829	0.092115941	7.365487664	1.77E-13	5.42E-12
Ptpn14	65.53455444	3.0558527	0.414985907	7.363750546	1.79E-13	5.48E-12
Cd177	48.80002742	4.05401696	0.550677602	7.361870072	1.81E-13	5.55E-12
Hdac9	781.2543726	-0.839727941	0.114333313	-7.344560545	2.06E-13	6.30E-12
Cfp	10125.40744	0.584930877	0.079789108	7.330961501	2.29E-13	6.97E-12
Akap12	60.43985702	3.349459007	0.457578506	7.319965782	2.48E-13	7.55E-12
Eno2	314.5562962	-1.303818753	0.178206322	-7.316343973	2.55E-13	7.74E-12
Map4k3	4359.002373	-0.617114104	0.084483738	-7.304531205	2.78E-13	8.44E-12
Unc93b1	10920.83838	0.543668119	0.074494905	7.298057732	2.92E-13	8.84E-12
Mcm3	3485.450139	0.688387795	0.094403319	7.291987234	3.05E-13	9.23E-12
Trim30a	3168.052761	0.772503115	0.105987237	7.288642841	3.13E-13	9.45E-12
Prrx1	41.3332122	5.31973326	0.73002384	7.287067858	3.17E-13	9.54E-12
Mbnl3	105.6507663	2.131782492	0.292768645	7.281457667	3.30E-13	9.93E-12
Galnt3	78.43615438	2.517861072	0.346275788	7.271259371	3.56E-13	1.07E-11
Mafb	20211.06163	-0.544861635	0.075116057	-7.253597407	4.06E-13	1.22E-11
Vav2	1675.573884	0.750684344	0.103495598	7.253297309	4.07E-13	1.22E-11
Lcp2	2781.958617	0.656481235	0.09067129	7.240232665	4.48E-13	1.34E-11
Mmp2	72.76900811	2.601442431	0.359321753	7.239869036	4.49E-13	1.34E-11
Gpr137b	14323.66668	-0.538296163	0.074403703	-7.234803401	4.66E-13	1.39E-11
Esyt2	2098.111934	-0.676507932	0.093635027	-7.224945143	5.01E-13	1.49E-11
Shisa9	172.0953178	-1.748986142	0.24219981	-7.221253143	5.15E-13	1.53E-11
Ddhd1	1041.369891	0.737939898	0.102228697	7.218520031	5.26E-13	1.55E-11
Vill	176.9125252	-1.573795832	0.218018052	-7.21864918	5.25E-13	1.55E-11
Tbc1d16	846.6328384	0.790284961	0.109512642	7.216381111	5.34E-13	1.58E-11
Prdx1	40494.20529	-0.657301874	0.09116234	-7.210234805	5.59E-13	1.65E-11
Slain2	3719.184367	-0.550165472	0.076515409	-7.190257233	6.47E-13	1.90E-11
Capn2	9493.555008	-0.490376468	0.068232046	-7.186893838	6.63E-13	1.95E-11
Gm42517	358.8631385	-1.230076125	0.171388337	-7.177128546	7.12E-13	2.09E-11
Rab44	74.03983961	2.615487319	0.364871388	7.168244494	7.60E-13	2.22E-11
Fgd6	1657.695258	-0.701082333	0.097899589	-7.161238799	8.00E-13	2.34E-11
Igf1	37065.97955	-0.532258582	0.074339913	-7.159795595	8.08E-13	2.36E-11
Itm2b	47612.50543	0.463397558	0.064857475	7.144859631	9.01E-13	2.63E-11
Tceal9	1932.926318	0.605862392	0.084802817	7.144366374	9.04E-13	2.63E-11
Zcchc24	1764.441018	0.664610658	0.093072857	7.140757019	9.28E-13	2.70E-11
S1pr1	4081.112514	0.519907853	0.072820315	7.139599097	9.36E-13	2.71E-11
Eno1	24679.62995	-0.482946369	0.067670752	-7.13670758	9.56E-13	2.77E-11
Tmem158	312.35615	-1.745073582	0.244637459	-7.133304894	9.80E-13	2.83E-11
Tpi1	7999.008622	-0.519740776	0.072865448	-7.132883836	9.83E-13	2.84E-11
Lmnb1	1703.806869	0.830898277	0.11656707	7.128070341	1.02E-12	2.93E-11
Galnt6	3818.194533	-0.561882275	0.078839792	-7.126886865	1.03E-12	2.95E-11
Abca13	40.17502629	4.108194531	0.576706866	7.123540174	1.05E-12	3.02E-11
Sema6d	83.18533512	2.386287614	0.335140431	7.12026182	1.08E-12	3.09E-11
Adgrl1	79.87998704	2.965674179	0.416607272	7.118632773	1.09E-12	3.12E-11
Cuedc1	180.1883233	-2.131124389	0.299383295	-7.118381098	1.09E-12	3.12E-11
Mthfr	1850.954755	0.622344929	0.087487547	7.113525836	1.13E-12	3.23E-11
Arap2	1436.422786	-0.870504629	0.122382535	-7.112980866	1.14E-12	3.24E-11
Pkp2	142.6266451	-2.089379095	0.293806066	-7.111422597	1.15E-12	3.27E-11
Gapdh	59949.01666	-0.444623908	0.062528788	-7.110707313	1.15E-12	3.28E-11
Mcm6	6661.900238	0.575075597	0.08097564	7.101834554	1.23E-12	3.49E-11
Sh3bp5	3905.240046	0.528743613	0.074454698	7.101548045	1.23E-12	3.49E-11
Ttc7b	1750.414662	-0.624546893	0.087962722	-7.100131491	1.25E-12	3.52E-11
Slc25a24	2658.980438	-0.615695025	0.086958421	-7.080338124	1.44E-12	4.06E-11
Fam241a	572.637349	-1.141866342	0.161373039	-7.075942466	1.48E-12	4.18E-11
Ltbp1	36.71652701	4.887892137	0.691601775	7.06749507	1.58E-12	4.44E-11
Rtp4	2454.72686	0.718450681	0.101695329	7.064736269	1.61E-12	4.52E-11
Rab3il1	4437.162854	0.553804266	0.078499585	7.05486867	1.73E-12	4.84E-11
Gpr141	149.8891551	1.702988176	0.241486955	7.052091807	1.76E-12	4.93E-11
Sell	54.1727809	3.349542425	0.4759135	7.038132822	1.95E-12	5.45E-11
Klf3	2465.501393	0.575074205	0.081765245	7.033235308	2.02E-12	5.63E-11
Antxr1	42.21983376	3.672007705	0.52344483	7.015080666	2.30E-12	6.40E-11
Gadd45b	496.3955831	-0.940311173	0.134260954	-7.003608626	2.49E-12	6.94E-11
Tgtp2	194.3483397	1.629545549	0.233062822	6.991872572	2.71E-12	7.54E-11
Sulf2	4332.86358	0.555592763	0.079510421	6.987672274	2.79E-12	7.75E-11
Rab27a	151.799704	1.621539202	0.232491643	6.974612852	3.07E-12	8.49E-11
Tnk2	581.4567807	1.029876808	0.147710633	6.972259128	3.12E-12	8.62E-11
Col6a1	40.82266396	4.411298334	0.634333365	6.954227192	3.54E-12	9.79E-11
Mapre2	2536.129291	-0.66492346	0.095667277	-6.950375104	3.64E-12	1.00E-10
Nkain1	379.5585901	-1.234248542	0.177580095	-6.95037662	3.64E-12	1.00E-10
Adam12	44.94911892	6.451555849	0.928534745	6.948103866	3.70E-12	1.02E-10
Atp2a3	859.2934192	-0.872711957	0.125619741	-6.9472517	3.72E-12	1.02E-10
Sox11	37.15887414	4.735139708	0.681701599	6.946059267	3.76E-12	1.03E-10
Atg9b	140.5218949	-2.061567538	0.297090517	-6.939189985	3.94E-12	1.08E-10
Rapgef1	5047.382074	-0.551024933	0.079444183	-6.936000999	4.03E-12	1.10E-10
Enc1	2372.149562	0.578065372	0.083467937	6.925597921	4.34E-12	1.18E-10
Ier3	196.8279858	1.550804912	0.224297953	6.914039517	4.71E-12	1.28E-10
Anxa11	3808.292994	-0.605469165	0.087745984	-6.900249291	5.19E-12	1.41E-10
Dnajb4	650.1766612	-0.978538576	0.141827472	-6.899499522	5.22E-12	1.42E-10
Ampd3	1933.505987	0.585156856	0.084841834	6.897032143	5.31E-12	1.44E-10
Fkbp5	1044.506356	0.777575763	0.112802597	6.893243441	5.45E-12	1.48E-10
Plxnd1	9961.780382	0.540462073	0.078462298	6.888175436	5.65E-12	1.53E-10
Pappa	44.02426361	6.405221289	0.93038975	6.884449539	5.80E-12	1.57E-10
Hax1	1666.352331	-0.661472449	0.096090461	-6.883851316	5.83E-12	1.57E-10
Lrpap1	4140.638721	-0.506666217	0.073677638	-6.876797782	6.12E-12	1.65E-10
Slc27a1	9564.248945	-0.525561975	0.07647086	-6.872709101	6.30E-12	1.69E-10
Chmp1b	2485.317212	-0.691908218	0.100742567	-6.868082049	6.51E-12	1.75E-10
Fzd7	4140.385058	-0.566173772	0.082504496	-6.862338392	6.77E-12	1.81E-10
Numb	3029.630329	-0.521916975	0.076074574	-6.860596702	6.86E-12	1.83E-10
Ulk2	3681.992952	0.500567898	0.072992714	6.857778919	6.99E-12	1.87E-10
Gm19680	235.7713686	1.366288263	0.199348129	6.853780208	7.19E-12	1.92E-10
Tcn2	2359.343707	0.568014051	0.082885075	6.853031722	7.23E-12	1.92E-10
Mctp1	1688.666195	-0.77781743	0.113538979	-6.850664294	7.35E-12	1.95E-10
Sox4	1304.389487	-0.778360988	0.113708597	-6.845225501	7.64E-12	2.03E-10
Caskin2	468.5828548	-0.935666139	0.136835226	-6.837904004	8.04E-12	2.13E-10
Lrfn1	113.090112	2.287601533	0.334785064	6.83304537	8.31E-12	2.20E-10
Adam22	195.7260961	1.818692199	0.266200146	6.832048079	8.37E-12	2.21E-10
P2ry13	173.6848255	1.634264893	0.239394488	6.826660484	8.69E-12	2.29E-10
Msh6	1601.92108	0.661847124	0.096970311	6.825255219	8.78E-12	2.31E-10
Asap1	5344.63035	-0.491818684	0.072082285	-6.82301739	8.91E-12	2.35E-10
Prps2	1885.466915	0.700383152	0.10269057	6.820325851	9.08E-12	2.39E-10
Otulinl	1320.260317	0.80189974	0.117591035	6.81939522	9.14E-12	2.40E-10
Ophn1	1407.497595	0.711620822	0.104361511	6.818805263	9.18E-12	2.40E-10
Plxna2	2219.453805	-0.637184156	0.093520669	-6.813297682	9.54E-12	2.49E-10
Lhfp	38.06246975	5.148723779	0.755761383	6.812631467	9.58E-12	2.50E-10
Abca1	6382.526558	0.589108766	0.086480239	6.812062215	9.62E-12	2.51E-10
Map11	2609.80862	0.697336281	0.102419981	6.808596057	9.86E-12	2.57E-10
Oas2	1132.161578	0.721411874	0.105982698	6.806883453	9.97E-12	2.59E-10
Csf2rb2	4863.754873	-0.539538217	0.079284175	-6.805118658	1.01E-11	2.62E-10
Trim30d	876.8664192	0.949311437	0.139642499	6.798155618	1.06E-11	2.75E-10
Oas3	7781.637283	0.528768291	0.077851509	6.792010862	1.11E-11	2.86E-10
Pold1	2134.533765	0.751745566	0.11069769	6.79097788	1.11E-11	2.88E-10
Rims3	255.0298751	1.576662501	0.23248066	6.781908213	1.19E-11	3.06E-10
Plin3	2534.305874	-0.607540978	0.089770379	-6.767722085	1.31E-11	3.37E-10
Pitpnc1	2883.724042	-0.585760193	0.086586567	-6.765023881	1.33E-11	3.43E-10
Srxn1	7313.111954	-0.467900508	0.069186529	-6.762884513	1.35E-11	3.48E-10
Gm2115	35.87786472	5.342636264	0.790349122	6.759843361	1.38E-11	3.54E-10
Capg	20746.53616	-0.443941154	0.065708311	-6.756240486	1.42E-11	3.63E-10
Egfr	42.65113875	3.444050341	0.510029397	6.752650646	1.45E-11	3.71E-10
Nuak1	893.851484	0.793218983	0.117483952	6.751722017	1.46E-11	3.73E-10
Ripor2	83.27378338	2.216401681	0.328287092	6.751412815	1.46E-11	3.74E-10
Chst2	35.23455006	5.334775406	0.79121742	6.742489826	1.56E-11	3.97E-10
Slc26a11	813.1535346	0.91436806	0.135632916	6.74149085	1.57E-11	3.99E-10
Slc16a6	2661.34016	0.551940816	0.08191574	6.737909197	1.61E-11	4.08E-10
Sdc2	51.92419281	3.077794135	0.45704691	6.73408805	1.65E-11	4.19E-10
Ms4a4c	75.64380486	2.649212972	0.393826333	6.726855841	1.73E-11	4.39E-10
Gramd1b	5483.010915	-0.516614257	0.076804733	-6.7263336	1.74E-11	4.40E-10
Speg	3748.53984	-0.613134297	0.091280128	-6.717062178	1.85E-11	4.68E-10
Aldoc	517.9665055	-0.878810478	0.130904373	-6.713377547	1.90E-11	4.80E-10
H1f4	3213.908879	0.768402759	0.11462314	6.703731541	2.03E-11	5.12E-10
Usp4	3489.601104	-0.496614174	0.074147909	-6.69761537	2.12E-11	5.33E-10
Gm49339	19034.56373	-0.436402873	0.065197647	-6.69353716	2.18E-11	5.47E-10
Ppfibp1	3199.849805	-0.52911691	0.079115127	-6.68793609	2.26E-11	5.68E-10
Ccl2	1165.140729	-0.75261797	0.112666652	-6.680042023	2.39E-11	5.98E-10
Metrnl	5905.954778	-0.523130195	0.078428582	-6.670147277	2.56E-11	6.39E-10
Marchf1	1845.735083	0.768613615	0.115252767	6.668938477	2.58E-11	6.44E-10
Mtss1	8783.780114	-0.451115792	0.067708472	-6.662619584	2.69E-11	6.71E-10
Arsb	2486.157159	-0.63830727	0.095814557	-6.661902835	2.70E-11	6.73E-10
Gpx3	1102.428343	1.052746543	0.158057626	6.660523561	2.73E-11	6.79E-10
Acot11	734.5511429	-0.926803121	0.139261631	-6.655121845	2.83E-11	7.03E-10
Tnfsfm13	891.127049	-0.759563951	0.114183879	-6.65211197	2.89E-11	7.17E-10
Parvg	2033.089404	0.588864221	0.088526254	6.651859663	2.89E-11	7.17E-10
Fkbp1a	4035.386624	-0.581251655	0.087435519	-6.647774953	2.98E-11	7.36E-10
Adcy7	12996.63554	-0.433206639	0.065187334	-6.645564622	3.02E-11	7.46E-10
Kalrn	32.46580855	8.428401762	1.268946474	6.642046716	3.09E-11	7.63E-10
Anpep	18511.54958	-0.521725573	0.078612742	-6.636654037	3.21E-11	7.90E-10
Fcna	239.1496375	1.383942611	0.2087551	6.629503231	3.37E-11	8.29E-10
Gnptab	7917.395446	-0.487967117	0.073645878	-6.625857865	3.45E-11	8.48E-10
Cdkl2	206.5142912	-1.411545476	0.213138257	-6.622675326	3.53E-11	8.65E-10
Hk3	16631.0985	-0.449664695	0.067914271	-6.621063411	3.57E-11	8.74E-10
Pik3cg	5485.358866	0.458167273	0.069291118	6.612207873	3.79E-11	9.26E-10
B3gnt3	1331.88852	-0.694980312	0.10515186	-6.609301164	3.86E-11	9.43E-10
Slc29a1	1966.762743	0.677714518	0.102634842	6.603162259	4.02E-11	9.82E-10
Tjp1	36.35392907	4.314834168	0.653481354	6.602842054	4.03E-11	9.83E-10
Cbr2	119.1074647	1.967860694	0.298187307	6.599411336	4.13E-11	1.00E-09
Epha2	59.75460679	2.747841835	0.417500461	6.581649818	4.65E-11	1.13E-09
Ralgapa2	3617.495295	-0.536819369	0.081573235	-6.58082725	4.68E-11	1.14E-09
Dgkh	811.4891433	-0.835877065	0.127099542	-6.576554504	4.81E-11	1.17E-09
Cgnl1	1501.22814	-0.671239814	0.102092634	-6.574811406	4.87E-11	1.18E-09
Baz1b	5368.077084	0.481982812	0.073376377	6.568637368	5.08E-11	1.23E-09
H1f1	1380.705669	0.892022057	0.135981934	6.559857104	5.39E-11	1.30E-09
Slc25a37	1116.417712	0.676428108	0.103179749	6.555822371	5.53E-11	1.33E-09
Padi2	574.1596593	-0.826423997	0.126081504	-6.554680644	5.58E-11	1.34E-09
Daglb	4595.012354	-0.547026649	0.083550004	-6.547296477	5.86E-11	1.41E-09
Itgad	48.27326593	3.392394686	0.51819512	6.546558531	5.89E-11	1.41E-09
Galnt7	2233.846022	-0.65986549	0.100901481	-6.539700747	6.16E-11	1.48E-09
Ap1s3	167.840282	-1.42604545	0.218206308	-6.535308077	6.35E-11	1.52E-09
Gpi1	15183.63497	-0.40861754	0.062555986	-6.532029425	6.49E-11	1.55E-09
Vcan	79.69191607	2.343861737	0.358922167	6.530278572	6.56E-11	1.57E-09
Mtr	2236.166817	0.655484211	0.100420314	6.527406507	6.69E-11	1.60E-09
Themis2	4994.802547	0.499901116	0.076626072	6.523903715	6.85E-11	1.63E-09
Slc22a23	89.69565902	1.983430169	0.304144352	6.521344747	6.97E-11	1.66E-09
Runx3	140.9699367	1.674156333	0.257070241	6.512447058	7.39E-11	1.76E-09
Nfic	6427.629976	0.574854082	0.088345078	6.506916923	7.67E-11	1.82E-09
Phyhd1	187.6313423	1.358227721	0.209034582	6.4976221	8.16E-11	1.93E-09
Hs6st1	2825.536428	-0.638877171	0.098399718	-6.492672758	8.43E-11	1.99E-09
Rasal1	47.46769656	-3.14429895	0.484750818	-6.486423191	8.79E-11	2.07E-09
Gm7336	921.2071761	-0.938040486	0.144617363	-6.486361453	8.79E-11	2.07E-09
Actg1	75995.59506	-0.38392028	0.059200882	-6.485043236	8.87E-11	2.09E-09
Serpinf1	39.56657899	3.921259766	0.604958042	6.481870627	9.06E-11	2.13E-09
Eaf1	5550.72529	-0.49360412	0.076196546	-6.478038026	9.29E-11	2.18E-09
Adrb2	438.1017572	-0.927636091	0.143252664	-6.475524173	9.45E-11	2.22E-09
Peak1	11479.47897	-0.507795049	0.078445935	-6.473185016	9.60E-11	2.25E-09
Slc7a7	949.2942245	0.781781212	0.120790788	6.472192354	9.66E-11	2.26E-09
Ctnnd2	94.10417105	1.919102644	0.29699147	6.461810654	1.03E-10	2.42E-09
Slfn1	33.89119422	4.26463355	0.660433847	6.457321305	1.07E-10	2.49E-09
Ifi207	11401.36598	0.464056831	0.071892778	6.454846317	1.08E-10	2.53E-09
Serpinb9	777.8643688	-0.737000071	0.114186021	-6.454380854	1.09E-10	2.53E-09
Fyb	8905.347941	0.431746839	0.066899643	6.453649348	1.09E-10	2.54E-09
Sgms1	1178.523544	-0.702800716	0.108995371	-6.447986838	1.13E-10	2.63E-09
Zfp618	156.4361154	-1.597415484	0.247795169	-6.446515849	1.14E-10	2.65E-09
Gm42047	2723.543601	-0.528437891	0.08204747	-6.440636042	1.19E-10	2.76E-09
Dab2	32376.94473	0.417154137	0.064810604	6.436510591	1.22E-10	2.83E-09
Rap2a	6039.362895	-0.437669787	0.068189034	-6.418477592	1.38E-10	3.18E-09
Gatm	1872.120349	-0.580116942	0.090389351	-6.417978855	1.38E-10	3.19E-09
Slc43a2	33308.8608	0.476320898	0.074292519	6.411424757	1.44E-10	3.32E-09
Tgm2	8342.820913	0.478391708	0.074671756	6.406595096	1.49E-10	3.42E-09
Esd	8227.365143	-0.487665336	0.076127258	-6.405922744	1.49E-10	3.44E-09
Msrb3	34.19493493	3.729703642	0.583057927	6.396797763	1.59E-10	3.64E-09
Itgb2l	30.9029626	4.844982105	0.757844952	6.393104673	1.63E-10	3.73E-09
Ear2	40.14978789	3.86346226	0.604639032	6.38970039	1.66E-10	3.81E-09
Hfe	1198.03997	0.650468592	0.101880155	6.384644696	1.72E-10	3.93E-09
Ak1	356.4124007	-1.090873087	0.170897793	-6.383190016	1.73E-10	3.96E-09
Adgrf5	44.17681673	6.998577068	1.096561036	6.382295961	1.74E-10	3.98E-09
Trf	6478.597701	0.43420956	0.06806906	6.378956319	1.78E-10	4.06E-09
Micall1	2247.339955	-0.57323607	0.089898667	-6.376469101	1.81E-10	4.12E-09
Ifi204	5893.853635	0.623864317	0.097941787	6.369746124	1.89E-10	4.30E-09
Lamc1	2729.891858	-0.55264087	0.086792949	-6.367347546	1.92E-10	4.36E-09
Ephx1	562.2684707	-0.861286436	0.135394102	-6.361329055	2.00E-10	4.53E-09
Col6a2	26.8309762	8.152161264	1.28440154	6.347050365	2.19E-10	4.97E-09
Dusp3	8033.173664	-0.478968543	0.075468695	-6.346585718	2.20E-10	4.98E-09
Nhsl2	213.3436064	1.317848716	0.207784139	6.342393215	2.26E-10	5.11E-09
Slbp	1012.365226	0.737359864	0.116391932	6.335145852	2.37E-10	5.35E-09
Col3a1	34.0352401	4.119714618	0.650335257	6.334755149	2.38E-10	5.35E-09
Hgf	858.5990174	-0.770151101	0.121591695	-6.333912026	2.39E-10	5.38E-09
Loxl3	376.8795859	0.972212415	0.15354225	6.331888563	2.42E-10	5.44E-09
Slc30a4	657.7896814	-0.948180342	0.149822101	-6.328708088	2.47E-10	5.55E-09
Aldoa	32235.44586	-0.401781126	0.063552675	-6.322017531	2.58E-10	5.78E-09
Ttc7	4724.668204	0.556364428	0.088004296	6.322014386	2.58E-10	5.78E-09
Gnb4	327.7940205	-1.165809399	0.184447394	-6.320552303	2.61E-10	5.82E-09
Dcbld2	456.3071965	-0.93119364	0.147417262	-6.316720485	2.67E-10	5.96E-09
Grem1	33.82491774	4.560145553	0.721999915	6.315991814	2.68E-10	5.98E-09
Pafah2	595.6000947	-0.79296585	0.125676515	-6.309578585	2.80E-10	6.23E-09
Tjp2	1005.997675	-0.679484573	0.107804161	-6.302953101	2.92E-10	6.49E-09
Rbpj	5273.563798	-0.459418776	0.073067696	-6.287577158	3.22E-10	7.16E-09
Pola2	1229.640161	0.652014212	0.10373557	6.285348554	3.27E-10	7.26E-09
Pirb	7562.230269	-0.434599961	0.069171187	-6.282962273	3.32E-10	7.36E-09
Arhgap22	2418.614186	-0.630439316	0.100408679	-6.27873332	3.41E-10	7.55E-09
Rassf3	2480.867591	-0.561386779	0.089422905	-6.277885725	3.43E-10	7.59E-09
Vma21	2210.483761	-0.612409692	0.0975687	-6.27670238	3.46E-10	7.63E-09
Tmem189	6215.174415	-0.491059898	0.078634007	-6.244879479	4.24E-10	9.35E-09
Mcub	418.6615952	-0.945761696	0.151644938	-6.236684898	4.47E-10	9.84E-09
Snx1	4433.192641	-0.505547974	0.081084289	-6.234844971	4.52E-10	9.95E-09
Gpr157	2214.703536	0.591718906	0.095136142	6.219706744	4.98E-10	1.09E-08
Ttyh3	4012.117842	0.62608426	0.10074506	6.214540554	5.15E-10	1.13E-08
mt-Nd1	36567.42407	0.655745558	0.10554248	6.213095965	5.20E-10	1.14E-08
Sema7a	39.01735876	3.810932131	0.613890428	6.207837677	5.37E-10	1.18E-08
Shc2	63.36034948	-2.669695737	0.430263785	-6.204788383	5.48E-10	1.20E-08
Gpnmb	533987.6169	-0.529085776	0.085324294	-6.200880818	5.61E-10	1.23E-08
Lyn	8043.351312	0.449078241	0.072446381	6.19876711	5.69E-10	1.24E-08
Vsig4	40.82253849	3.380330349	0.545562828	6.196042284	5.79E-10	1.26E-08
Yap1	29.32789448	5.3724562	0.867316562	6.194342911	5.85E-10	1.27E-08
Map4k4	5031.586071	0.478241342	0.077412668	6.177817569	6.50E-10	1.41E-08
Napa	5119.660907	-0.433078439	0.070151272	-6.173493751	6.68E-10	1.45E-08
Oit3	393.4901061	-1.108742588	0.179606856	-6.17316404	6.69E-10	1.45E-08
Ptpre	5396.639304	-0.457606083	0.074162213	-6.17034019	6.81E-10	1.47E-08
Hnrnpul1	9256.674941	0.521174122	0.084509072	6.167079005	6.96E-10	1.50E-08
Ppp2r5b	812.9647044	-0.830064508	0.134605697	-6.166637288	6.98E-10	1.51E-08
H1f3	2543.871733	0.816910291	0.132548864	6.163087841	7.13E-10	1.54E-08
Maml2	672.7096999	0.764217385	0.124203365	6.152952355	7.61E-10	1.64E-08
Tln1	44841.39623	-0.444580736	0.07230348	-6.148815225	7.81E-10	1.68E-08
Bag3	2775.55971	-0.629571281	0.102483899	-6.143123841	8.09E-10	1.74E-08
Ccl9	6945.60198	-0.412901625	0.067216547	-6.142856839	8.11E-10	1.74E-08
Nab2	1791.434155	-0.515431197	0.08403713	-6.133374583	8.60E-10	1.84E-08
Creb3	1316.338421	-0.613085482	0.099981036	-6.132017668	8.68E-10	1.86E-08
Bin1	4683.175752	0.505185494	0.082398814	6.130980183	8.73E-10	1.87E-08
Slc4a2	3503.659672	-0.537899166	0.087751436	-6.129804718	8.80E-10	1.88E-08
Adamts12	29.90124972	5.432457408	0.887327894	6.122266015	9.23E-10	1.97E-08
Topbp1	3957.43401	0.451170813	0.073695998	6.122053098	9.24E-10	1.97E-08
Actr1b	3137.302786	-0.490721985	0.080181502	-6.120139609	9.35E-10	1.99E-08
Cdc6	728.92943	0.764308776	0.125033615	6.112826333	9.79E-10	2.08E-08
Arhgef17	80.30821271	2.500463545	0.40919283	6.1107218	9.92E-10	2.11E-08
Tmem120a	1628.05158	-0.57024928	0.093366551	-6.107639976	1.01E-09	2.14E-08
Adgrg1	155.3225837	1.53256148	0.250986784	6.106144142	1.02E-09	2.16E-08
Inhba	209.5772468	3.507936191	0.574677569	6.104181513	1.03E-09	2.19E-08
Pi4k2b	504.3318848	-0.871524353	0.142851715	-6.10090229	1.05E-09	2.23E-08
Znfx1	13025.36692	0.444067141	0.072809399	6.099035922	1.07E-09	2.25E-08
Hk1	4540.381646	-0.45324025	0.074374804	-6.094002654	1.10E-09	2.32E-08
Icosl	223.9752973	1.269174805	0.208458368	6.088385004	1.14E-09	2.40E-08
Dkk3	23.11388305	7.93565866	1.303538466	6.087782499	1.14E-09	2.41E-08
Myo1g	5494.428938	-0.416671049	0.068448549	-6.087361283	1.15E-09	2.41E-08
Anxa4	8170.787397	-0.438440231	0.07203127	-6.086804128	1.15E-09	2.42E-08
Spry2	514.8541428	-0.843095041	0.138986101	-6.066038527	1.31E-09	2.75E-08
Serpinb1c	95.05833559	-2.136225664	0.352800704	-6.055049323	1.40E-09	2.94E-08
Hectd2os	27.44136258	-5.427291251	0.898144309	-6.042783097	1.51E-09	3.17E-08
Zmynd15	85.03982887	2.014794249	0.333514784	6.041094258	1.53E-09	3.20E-08
Tonsl	612.9262507	0.888475824	0.147102346	6.039848112	1.54E-09	3.22E-08
Pdgfc	738.122774	0.693554233	0.11490569	6.035856274	1.58E-09	3.29E-08
Il17ra	3872.74954	0.477238123	0.079112938	6.032365031	1.62E-09	3.36E-08
Trafd1	3392.858581	0.465862934	0.077234208	6.031821192	1.62E-09	3.37E-08
Stom	9807.425226	-0.455695927	0.075575058	-6.029713247	1.64E-09	3.41E-08
Fchsd2	1740.990358	0.574032185	0.095261115	6.025881413	1.68E-09	3.49E-08
Tgfb1i1	52.98898612	2.703274713	0.449119238	6.019057935	1.75E-09	3.63E-08
Arhgef7	7504.739296	-0.430118892	0.071482416	-6.017128661	1.78E-09	3.67E-08
Slc39a10	1529.770194	-0.598886486	0.099548173	-6.016046968	1.79E-09	3.69E-08
Vwa5a	7609.554529	-0.49344895	0.08204401	-6.014442164	1.81E-09	3.73E-08
Pdk4	28.52654391	5.32802376	0.885925626	6.01407568	1.81E-09	3.73E-08
Rbl1	2297.920423	0.51124336	0.08501374	6.013655685	1.81E-09	3.74E-08
Rhov	328.6771723	-1.051891033	0.1751363	-6.006127975	1.90E-09	3.91E-08
Mylk	37.95194058	3.471103238	0.57807752	6.004563605	1.92E-09	3.94E-08
Ccdc88b	1542.03881	0.565631184	0.094234115	6.00240351	1.94E-09	3.99E-08
Lhfpl2	12735.58353	-0.406588695	0.067775787	-5.9990258	1.99E-09	4.07E-08
Dtl	1360.048818	0.677043474	0.11286491	5.998706558	1.99E-09	4.07E-08
Sema4d	13722.41018	-0.475291579	0.079341022	-5.99048974	2.09E-09	4.28E-08
Trim30c	71.66055082	2.195387593	0.36650939	5.989990037	2.10E-09	4.29E-08
H2ac8	406.0550153	1.157896509	0.193318551	5.989577829	2.10E-09	4.29E-08
Prdx4	1105.524757	-0.644832691	0.107764589	-5.983715944	2.18E-09	4.45E-08
Timp1	53.71779441	2.793585744	0.467085153	5.980891757	2.22E-09	4.52E-08
Fdps	2352.310458	0.501032679	0.083783558	5.980083567	2.23E-09	4.54E-08
Cd164	3660.904378	0.4815576	0.080544926	5.978745337	2.25E-09	4.57E-08
Creg2	490.8819346	-0.927350073	0.155192736	-5.975473455	2.29E-09	4.66E-08
Skp2	686.3502643	0.709506497	0.118882834	5.968115627	2.40E-09	4.86E-08
Lurap1l	29.08615761	5.807361147	0.973144511	5.967624624	2.41E-09	4.87E-08
Pqlc3	1893.638049	-0.521950887	0.087472682	-5.967015955	2.42E-09	4.89E-08
Gm20634	724.834513	-0.881141334	0.147690487	-5.966134684	2.43E-09	4.91E-08
Htra1	36.24975729	3.457785738	0.580039412	5.96129447	2.50E-09	5.04E-08
Pltp	2567.025569	0.584094964	0.097980176	5.961358593	2.50E-09	5.04E-08
Hnrnpa3	5294.823595	0.443855698	0.074488218	5.958736975	2.54E-09	5.12E-08
Nfatc2	2969.452766	0.616272183	0.103471753	5.955946079	2.59E-09	5.20E-08
Degs1	6717.296829	-0.456910388	0.07677876	-5.950999865	2.67E-09	5.35E-08
Itga11	33.08204597	4.498628243	0.756671738	5.945283821	2.76E-09	5.54E-08
Ncoa4	4599.524927	-0.455503382	0.076791743	-5.931671391	3.00E-09	6.01E-08
Atp6v1c1	7194.375718	-0.445056673	0.075082059	-5.927603429	3.07E-09	6.15E-08
Gdf15	4001.337934	0.698996328	0.118098915	5.918736237	3.24E-09	6.49E-08
Map2	34.02493966	-3.587545769	0.606312777	-5.916988562	3.28E-09	6.55E-08
Abtb2	220.9151978	-1.149437072	0.194365254	-5.913799139	3.34E-09	6.67E-08
Clcn5	2945.937453	0.472588767	0.079969863	5.909585789	3.43E-09	6.83E-08
Pilra	412.5388188	0.881330385	0.149371557	5.900255732	3.63E-09	7.22E-08
Slc12a2	747.8780013	0.711169052	0.120616207	5.89613178	3.72E-09	7.40E-08
Atad5	763.6316773	0.733320606	0.124561673	5.887209009	3.93E-09	7.80E-08
Akap6	153.7837938	-1.583522694	0.269059273	-5.885404637	3.97E-09	7.88E-08
Asap2	382.3757231	-1.056397533	0.179731015	-5.87765851	4.16E-09	8.25E-08
Rhob	10234.57219	-0.464464337	0.079059962	-5.874836327	4.23E-09	8.38E-08
St3gal1	2302.142133	-0.61817581	0.105286825	-5.871350108	4.32E-09	8.55E-08
Gnas	16675.42062	-0.378752301	0.064521625	-5.870160584	4.35E-09	8.60E-08
Gnpda1	4590.046573	0.422362757	0.071955036	5.869815119	4.36E-09	8.61E-08
Phf11d	488.5985908	0.973339981	0.165866307	5.868220023	4.40E-09	8.68E-08
Fpr1	40.73064781	3.472812441	0.591866426	5.867561137	4.42E-09	8.71E-08
Mff	1552.881826	-0.557526723	0.095025475	-5.867129053	4.43E-09	8.72E-08
Zfp697	124.9538443	-1.524186272	0.259895492	-5.864612204	4.50E-09	8.84E-08
Hells	949.6488799	0.743888385	0.126893085	5.862324049	4.56E-09	8.96E-08
Spata13	374.0299424	0.945692142	0.161436729	5.857973884	4.69E-09	9.18E-08
Tcirg1	18610.75091	-0.397385323	0.067839563	-5.857722368	4.69E-09	9.19E-08
H2-T23	3448.347613	0.457991479	0.078213663	5.855645476	4.75E-09	9.29E-08
Mrc2	32.58240534	6.557152103	1.120061579	5.854278216	4.79E-09	9.36E-08
Ctsh	3842.880076	0.558018966	0.09540764	5.848787015	4.95E-09	9.66E-08
Loxl2	154.0774907	4.866797277	0.83464099	5.831006784	5.51E-09	1.07E-07
Trim34a	644.0404549	0.781619785	0.13406834	5.830010155	5.54E-09	1.08E-07
Tax1bp1	5078.191826	-0.575771304	0.098782864	-5.828655722	5.59E-09	1.09E-07
Shtn1	3494.6887	-0.4319596	0.074134437	-5.826706436	5.65E-09	1.10E-07
Irgm1	1774.724362	0.618384249	0.106169578	5.824495701	5.73E-09	1.11E-07
Xaf1	655.2911821	0.832746275	0.143092216	5.81964764	5.90E-09	1.14E-07
Fuca1	5167.96106	-0.467859933	0.080510457	-5.811169765	6.20E-09	1.20E-07
Pitpnm1	2832.123339	-0.467269637	0.080430252	-5.809625406	6.26E-09	1.21E-07
Irs1	29.45123637	3.889333435	0.669979382	5.805153917	6.43E-09	1.24E-07
Sfxn5	469.9237535	0.948627766	0.163480057	5.802712473	6.53E-09	1.26E-07
Enpp4	77.24729401	2.048864798	0.353098473	5.802530899	6.53E-09	1.26E-07
Lancl3	60.72654771	-3.048442327	0.525408144	-5.802046209	6.55E-09	1.26E-07
Cd72	2029.361485	-0.519683694	0.089629963	-5.79810227	6.71E-09	1.29E-07
Slc18a1	114.9252051	-1.613246056	0.278246639	-5.797899532	6.72E-09	1.29E-07
Zc3h12d	2182.948267	-0.480739434	0.082968943	-5.794209484	6.86E-09	1.32E-07
Ctcf	1916.606402	0.498071465	0.086033803	5.78925315	7.07E-09	1.36E-07
Msra	626.636015	-0.764067285	0.132049213	-5.78623127	7.20E-09	1.38E-07
Ak8	157.1793329	-1.340446641	0.231682016	-5.785717264	7.22E-09	1.38E-07
Fam214b	2925.18147	-0.476685138	0.082413604	-5.784058877	7.29E-09	1.39E-07
Fgd2	1109.892541	0.672730087	0.116422385	5.778356853	7.54E-09	1.44E-07
Hp	47.26658813	2.486179062	0.430635835	5.773274909	7.77E-09	1.48E-07
Ldlrad3	606.7633349	0.808206576	0.140005244	5.772687891	7.80E-09	1.49E-07
Gm42635	32.40051874	-3.454223174	0.599071097	-5.76596533	8.12E-09	1.55E-07
Otud1	647.278656	-0.778176576	0.135017755	-5.763512938	8.24E-09	1.57E-07
Ddr1	33.4249713	3.513870393	0.610311897	5.757499415	8.54E-09	1.62E-07
BE692007	524.4376431	0.9552871	0.165950258	5.756466477	8.59E-09	1.63E-07
Rnf144a	41.55729049	2.925633294	0.508834169	5.749679308	8.94E-09	1.69E-07
Pbx1	289.8983463	-1.016792875	0.177024091	-5.743810748	9.26E-09	1.75E-07
Mdc1	2055.846938	0.62165829	0.10858155	5.725266293	1.03E-08	1.95E-07
Afg3l2	3103.84363	-0.538450913	0.09412864	-5.720372804	1.06E-08	2.01E-07
Sfxn3	2145.274239	-0.594772128	0.103978521	-5.720144128	1.06E-08	2.01E-07
Mtpn	16092.32762	-0.467468982	0.08176107	-5.7175008	1.08E-08	2.04E-07
Tox2	171.5389001	-1.690365885	0.29569524	-5.716581309	1.09E-08	2.05E-07
Gpr85	120.143401	-1.5035501	0.263078075	-5.715223902	1.10E-08	2.06E-07
Gm14636	1003.414005	-0.849915875	0.148892914	-5.708235906	1.14E-08	2.15E-07
Plaur	2910.417678	-0.503037435	0.088151423	-5.70651519	1.15E-08	2.16E-07
Fhdc1	68.29153566	-2.024741327	0.355046759	-5.70274555	1.18E-08	2.21E-07
Scarb2	7535.030876	0.394037283	0.069132294	5.699757102	1.20E-08	2.25E-07
Fam3c	1423.255047	0.565425947	0.099278064	5.695376421	1.23E-08	2.30E-07
Sertad4	18.3379347	7.601436048	1.336034591	5.689550329	1.27E-08	2.38E-07
Cnn2	314.7803162	0.996553783	0.175369048	5.682609299	1.33E-08	2.48E-07
Sel1l3	890.354699	-0.717364354	0.126255997	-5.681823994	1.33E-08	2.49E-07
Heg1	79.18411434	1.903979507	0.335454088	5.675827403	1.38E-08	2.57E-07
Snx7	849.3357915	-0.686836689	0.121376943	-5.65870807	1.53E-08	2.84E-07
Trim35	7433.594544	-0.445188457	0.078687685	-5.657663642	1.53E-08	2.85E-07
Tfrc	32267.69472	0.45553137	0.080564528	5.65424239	1.57E-08	2.91E-07
Adgra3	119.1975338	1.591629293	0.281596176	5.652169415	1.58E-08	2.94E-07
H2-Q4	433.6906188	0.994521059	0.175971141	5.651614548	1.59E-08	2.95E-07
Emp1	11696.09959	-0.400468456	0.070877776	-5.65012725	1.60E-08	2.97E-07
Ddx60	824.0075833	0.95625159	0.169279444	5.648952795	1.61E-08	2.99E-07
Prtn3	40.67557109	2.93964481	0.520492516	5.647813788	1.63E-08	3.00E-07
Nostrin	538.06103	-0.892236151	0.157989787	-5.647429304	1.63E-08	3.01E-07
Adcy6	25.06855318	5.568311506	0.986317458	5.645557076	1.65E-08	3.03E-07
Limd2	1183.25444	0.727419199	0.128849137	5.645510844	1.65E-08	3.03E-07
Rbfox2	128.2001565	1.4252912	0.252711558	5.639992143	1.70E-08	3.13E-07
Dnmt1	10677.71112	0.406385045	0.072081475	5.637856944	1.72E-08	3.17E-07
Lims1	4553.596787	-0.52533199	0.093266853	-5.632569085	1.78E-08	3.26E-07
Samd8	3450.039499	-0.458592836	0.081418957	-5.632506859	1.78E-08	3.26E-07
Zfp217	1482.648849	0.549936814	0.097636379	5.632499055	1.78E-08	3.26E-07
H4c11	680.0787602	0.733259008	0.130315178	5.626812008	1.84E-08	3.36E-07
Prrg4	79.41808027	-1.800102208	0.320049548	-5.624448518	1.86E-08	3.40E-07
Nasp	712.5758974	0.828500785	0.147323097	5.623699204	1.87E-08	3.42E-07
Chst15	40.40512834	2.909934616	0.518234444	5.615093029	1.96E-08	3.59E-07
Zbtb18	1315.068277	-0.538518203	0.095920495	-5.614214205	1.97E-08	3.60E-07
Lama3	415.1104807	-0.88975727	0.158489229	-5.613992033	1.98E-08	3.60E-07
St6galnac4	1992.869324	-0.501825635	0.089395656	-5.613534923	1.98E-08	3.61E-07
E2f8	1505.48513	0.705510402	0.125801477	5.608124965	2.05E-08	3.72E-07
Pag1	1438.357066	0.54459087	0.097110941	5.607924963	2.05E-08	3.72E-07
Elovl7	52.02138017	-2.403767678	0.428792746	-5.605896321	2.07E-08	3.76E-07
Pgbd5	258.5443403	-1.025320067	0.182932759	-5.604901342	2.08E-08	3.78E-07
Cables1	69.74543615	2.021119789	0.360637654	5.604294961	2.09E-08	3.79E-07
Rrm1	4302.657008	0.432380121	0.077266322	5.595971304	2.19E-08	3.97E-07
Pnp	3196.550563	0.477011285	0.08527562	5.5937592	2.22E-08	4.02E-07
Crim1	271.1292446	1.072272312	0.19175208	5.591972254	2.25E-08	4.05E-07
Tgfb2	44.99721759	2.664695686	0.476600631	5.59104523	2.26E-08	4.07E-07
Wfs1	442.4534436	-0.803279676	0.143682667	-5.590651198	2.26E-08	4.08E-07
Cd79b	47.94220665	2.597914465	0.464815843	5.589126327	2.28E-08	4.11E-07
Pglyrp1	43.33725017	2.822373754	0.505426943	5.584137915	2.35E-08	4.22E-07
Mir100hg	24.63280162	4.097266055	0.734027037	5.581900736	2.38E-08	4.27E-07
Rbms3	23.3032228	4.712770768	0.845076002	5.576741921	2.45E-08	4.40E-07
Tyms	475.5753587	0.786856567	0.141162496	5.574119107	2.49E-08	4.46E-07
Tmem43	3416.997757	-0.432353185	0.077647201	-5.568174738	2.57E-08	4.61E-07
Gab1	759.475504	0.662915784	0.119075616	5.56718332	2.59E-08	4.63E-07
Rcn3	47.95182077	2.576941409	0.463108724	5.564441514	2.63E-08	4.70E-07
Mxi1	1114.816582	-0.607695269	0.109250372	-5.562409135	2.66E-08	4.75E-07
H1f5	1659.861299	0.795856651	0.143182965	5.558319396	2.72E-08	4.86E-07
Pold3	1552.84528	0.491868055	0.08854916	5.554745555	2.78E-08	4.95E-07
Lrrc20	533.0518968	-0.766179767	0.137941925	-5.554364749	2.79E-08	4.96E-07
Psmd8	7614.816963	-0.405806831	0.073088787	-5.55224469	2.82E-08	5.01E-07
Stab2	152.1999283	1.362246744	0.245486109	5.549180561	2.87E-08	5.10E-07
Sorbs2	28.05311031	6.333984136	1.141626593	5.548210051	2.89E-08	5.12E-07
Trex1	1479.690388	0.604519198	0.108956031	5.548285759	2.88E-08	5.12E-07
Dgkd	5786.729622	-0.38781589	0.06990769	-5.54754262	2.90E-08	5.13E-07
Ide	4867.820194	0.39453099	0.071123404	5.547133128	2.90E-08	5.14E-07
Tbc1d14	2344.885069	0.47515542	0.085666244	5.546588669	2.91E-08	5.15E-07
Zfp652	3327.838399	0.4992812	0.090047153	5.544663925	2.95E-08	5.20E-07
Gsn	17691.69876	-0.397818259	0.071760444	-5.543698441	2.96E-08	5.22E-07
Trim2	166.4241791	-1.432657461	0.258735303	-5.537154945	3.07E-08	5.42E-07
Nptn	9850.190794	-0.456954505	0.08258464	-5.533165788	3.15E-08	5.54E-07
Syde2	65.09045291	-1.98079403	0.357996985	-5.532990816	3.15E-08	5.54E-07
Ssrp1	3655.566827	0.430322907	0.077790502	5.531818089	3.17E-08	5.57E-07
Hs6st2	24.18151075	5.082438528	0.920313003	5.522510829	3.34E-08	5.87E-07
Gpr31c	142.1122424	-1.298358931	0.235133778	-5.521788255	3.36E-08	5.88E-07
Mmp9	212.2523137	1.281708259	0.232445763	5.514010001	3.51E-08	6.14E-07
Jph2	16.66748617	7.461154141	1.353116408	5.514051929	3.51E-08	6.14E-07
Hivep2	547.3890804	-0.807858853	0.146561851	-5.512067751	3.55E-08	6.19E-07
Coro2a	3357.881668	-0.463728254	0.084128262	-5.512157778	3.54E-08	6.19E-07
Fam53c	1893.129901	-0.534057638	0.096882902	-5.512403407	3.54E-08	6.19E-07
Ptgfrn	812.6133694	-0.688269231	0.124894508	-5.510804596	3.57E-08	6.23E-07
Pdgfb	3134.31978	-0.608554267	0.110512166	-5.506672172	3.66E-08	6.37E-07
Gsr	4129.265543	0.480574267	0.087407773	5.498072399	3.84E-08	6.68E-07
Cobll1	32.36787785	3.159811975	0.57509657	5.494402399	3.92E-08	6.81E-07
Ifi27l2a	291.3845212	-0.913051258	0.166247428	-5.492122615	3.97E-08	6.90E-07
Tollip	3447.479082	-0.467095873	0.085058096	-5.491492246	3.99E-08	6.91E-07
Fhl1	24.78576604	4.779525122	0.870960064	5.487651294	4.07E-08	7.06E-07
Epsti1	842.9473301	0.667990272	0.121832049	5.482878087	4.18E-08	7.25E-07
Ssbp4	2592.722515	0.594056967	0.108860257	5.457060097	4.84E-08	8.37E-07
mt-Cytb	18983.10956	0.552365643	0.101520326	5.440936477	5.30E-08	9.16E-07
Adam8	119251.2649	-0.347053369	0.063795817	-5.440064658	5.33E-08	9.20E-07
Tmod1	81.24065192	-1.75395585	0.322765707	-5.434145603	5.51E-08	9.50E-07
Pcnx	3841.59533	-0.42419922	0.07815068	-5.427965804	5.70E-08	9.82E-07
1110008P14Rik	1164.099845	-0.643328942	0.118693479	-5.420086635	5.96E-08	1.03E-06
Pcna	12598.24692	-0.438427156	0.080953325	-5.415801723	6.10E-08	1.05E-06
Timp3	95.98991124	5.336148406	0.985802132	5.413001484	6.20E-08	1.06E-06
Hist1h2br	1623.494661	0.806005472	0.148919516	5.412356251	6.22E-08	1.07E-06
Sh3pxd2a	1786.222832	0.511292507	0.094514378	5.409679628	6.31E-08	1.08E-06
Hnrnpd	1544.337526	0.495012618	0.091528278	5.408302522	6.36E-08	1.09E-06
Mmp19	1368.755304	-0.517504745	0.095779492	-5.403085083	6.55E-08	1.12E-06
Abcg1	1611.26342	-0.47834801	0.088619433	-5.39777785	6.75E-08	1.15E-06
Ttc28	652.6145112	0.64882536	0.120225482	5.396737438	6.79E-08	1.16E-06
Impact	1673.643395	-0.544197461	0.100880635	-5.394469018	6.87E-08	1.17E-06
AC124502.1	29.5987952	-3.663667487	0.680694734	-5.382247437	7.36E-08	1.25E-06
Ppp1r9a	226.0057923	1.129163686	0.209900427	5.379520666	7.47E-08	1.27E-06
Ghr	28.31029951	3.427391752	0.637294672	5.378032961	7.53E-08	1.28E-06
Sdc4	5171.351212	-0.384746182	0.071564972	-5.376180119	7.61E-08	1.29E-06
2010300C02Rik	32.86120786	-3.098910249	0.576646803	-5.374017917	7.70E-08	1.31E-06
2900026A02Rik	1319.477058	-0.513475836	0.095607611	-5.370658609	7.84E-08	1.33E-06
Nomo1	3143.612582	-0.492406425	0.091704711	-5.369477972	7.90E-08	1.34E-06
Parp14	5593.985254	0.481113349	0.089608678	5.369048596	7.92E-08	1.34E-06
Kctd12b	800.7616893	-0.65193406	0.121421808	-5.369167787	7.91E-08	1.34E-06
Tiam1	1008.507974	-0.62233303	0.115983263	-5.365714101	8.06E-08	1.36E-06
Gpc4	25.05349772	6.167933137	1.149611427	5.365232978	8.08E-08	1.37E-06
Gna12	9077.456367	0.426533597	0.07951134	5.36443728	8.12E-08	1.37E-06
Tagln2	11680.70185	-0.392374263	0.073151228	-5.363878019	8.15E-08	1.37E-06
Nxpe5	595.9050152	0.673557924	0.125586419	5.36330225	8.17E-08	1.38E-06
Flna	56977.46242	-0.38435887	0.071686698	-5.361648407	8.25E-08	1.39E-06
Rgs18	792.7591103	-0.841463299	0.157005299	-5.359457964	8.35E-08	1.40E-06
Armcx4	56.92817537	-1.996042494	0.372475073	-5.35886195	8.37E-08	1.41E-06
Gm20507	18.0826236	7.580468705	1.414710223	5.358319027	8.40E-08	1.41E-06
Eml2	777.1065119	-0.610177132	0.113956785	-5.354460759	8.58E-08	1.44E-06
Baz1a	1527.649238	0.537822999	0.100448196	5.354232555	8.59E-08	1.44E-06
AI467606	527.6463786	-0.786328429	0.146877126	-5.353647975	8.62E-08	1.44E-06
Cdc42ep1	15.23906453	7.340808879	1.371673649	5.351716776	8.71E-08	1.46E-06
Rasgrp4	89.60659858	1.738436235	0.324865015	5.351257159	8.73E-08	1.46E-06
Crispld2	29.78507995	3.539087628	0.661698816	5.348487171	8.87E-08	1.48E-06
Ralgds	853.0112058	0.657277783	0.122894671	5.348301721	8.88E-08	1.48E-06
Grap	83.1005843	-2.141211772	0.400524207	-5.346023368	8.99E-08	1.50E-06
Arid5b	1609.430959	0.487573192	0.091204185	5.345951984	8.99E-08	1.50E-06
Wee1	1576.430129	0.518535856	0.097017707	5.344754818	9.05E-08	1.50E-06
Cttn	317.7832422	-0.947070492	0.177211065	-5.344307871	9.08E-08	1.51E-06
St14	195.9354266	-1.106723546	0.207106607	-5.34373848	9.10E-08	1.51E-06
C1rl	128.8594511	1.475374735	0.276177265	5.342129574	9.19E-08	1.52E-06
Smc1a	1812.694295	0.498587391	0.093334515	5.341940103	9.20E-08	1.52E-06
Serinc1	8811.674926	-0.41700397	0.078181044	-5.333824542	9.62E-08	1.59E-06
Inka2	179.0737266	-1.218957249	0.228574309	-5.332870768	9.67E-08	1.60E-06
Iqgap1	40187.07401	-0.351332453	0.065895954	-5.33162401	9.73E-08	1.61E-06
Rflnb	42.55470748	2.846332256	0.533925809	5.330950867	9.77E-08	1.61E-06
Eif1	3701.007358	-0.425051857	0.07986929	-5.321843463	1.03E-07	1.69E-06
Pira2	2980.496243	-0.443298423	0.083302196	-5.321569497	1.03E-07	1.69E-06
P2ry12	155.544986	1.296986876	0.243822617	5.319387069	1.04E-07	1.71E-06
Ero1l	1816.626662	-0.555410655	0.10443865	-5.318056635	1.05E-07	1.72E-06
Zranb3	2569.881821	-0.479288991	0.090274281	-5.309252962	1.10E-07	1.81E-06
Dlg3	117.0406838	-1.483848338	0.279615245	-5.306750486	1.12E-07	1.83E-06
Pstpip2	514.1584964	0.786585502	0.148225512	5.306680973	1.12E-07	1.83E-06
Mcm10	991.173778	0.563921764	0.106304364	5.304784702	1.13E-07	1.85E-06
Fen1	2036.586683	0.493530633	0.093117753	5.300070253	1.16E-07	1.89E-06
Col5a3	21.93515571	5.365981672	1.012681309	5.298786126	1.17E-07	1.91E-06
B4galt5	5311.776453	-0.40449518	0.07633896	-5.298672937	1.17E-07	1.91E-06
Agpat4	367.2138965	-0.849428655	0.160455363	-5.29386267	1.20E-07	1.95E-06
St6gal1	1357.338078	0.513995259	0.097128136	5.291929601	1.21E-07	1.97E-06
Plekha2	4888.293516	-0.374518344	0.070845393	-5.286417779	1.25E-07	2.03E-06
Atxn1	3679.100418	0.407105219	0.07708314	5.281378267	1.28E-07	2.09E-06
Arrb2	6256.493371	0.397730623	0.075328328	5.279960838	1.29E-07	2.10E-06
Snx2	7259.552075	0.388187479	0.073534889	5.278956499	1.30E-07	2.11E-06
Apobec1	5825.726181	-0.360085513	0.06821514	-5.278674438	1.30E-07	2.11E-06
Atxn10	2911.445912	-0.439525251	0.083275743	-5.277950539	1.31E-07	2.12E-06
Tbc1d31	802.5249698	0.621852564	0.117824452	5.277788742	1.31E-07	2.12E-06
Rad54l	893.479654	0.563891672	0.106842533	5.277782679	1.31E-07	2.12E-06
Prkx	2420.21058	-0.463928065	0.087934282	-5.275849823	1.32E-07	2.14E-06
Ctdspl	768.3431385	0.671702438	0.127425739	5.271324649	1.35E-07	2.19E-06
Wdhd1	1040.35813	0.552033556	0.104751749	5.269922093	1.36E-07	2.20E-06
Tmem184b	4110.247178	-0.463062347	0.087895163	-5.268348457	1.38E-07	2.22E-06
Tbx18	14.60913786	7.272205621	1.381475987	5.264083988	1.41E-07	2.27E-06
Heatr5a	7856.433646	-0.3771101	0.071710235	-5.258804447	1.45E-07	2.33E-06
Ivns1abp	3198.275106	0.479371576	0.091187388	5.256994289	1.46E-07	2.35E-06
Zfp275	1314.958903	-0.505259822	0.096136727	-5.255637854	1.48E-07	2.37E-06
Lrp11	510.4612987	0.723822823	0.137748461	5.254670862	1.48E-07	2.38E-06
Stk17b	2399.970881	0.509066451	0.097226039	5.235906539	1.64E-07	2.63E-06
Rab6a	3198.677135	-0.425790245	0.08131873	-5.236066061	1.64E-07	2.63E-06
Perm1	316.1719784	-0.885998545	0.169230715	-5.235447636	1.65E-07	2.63E-06
P2ry1	165.7189109	-1.305552694	0.249507014	-5.232529035	1.67E-07	2.67E-06
Pam	2905.216044	-0.432169531	0.082629812	-5.230188988	1.69E-07	2.71E-06
Rnf149	5686.656324	-0.377424439	0.072192026	-5.228062716	1.71E-07	2.74E-06
Dna2	600.9465679	0.649293121	0.124238571	5.226179881	1.73E-07	2.76E-06
Gbp7	404.9785081	0.926766453	0.177360522	5.225325485	1.74E-07	2.77E-06
Cdk15	51.12652414	-2.60693277	0.499175233	-5.222480198	1.77E-07	2.81E-06
Psmb9	601.7817975	0.776744378	0.148916516	5.21597201	1.83E-07	2.91E-06
Tmem37	542.181555	0.994130572	0.19063238	5.214909303	1.84E-07	2.92E-06
Gm36486	125.9532452	-1.417732963	0.272001238	-5.212229815	1.87E-07	2.96E-06
Tanc1	735.0112096	-0.673848799	0.129304966	-5.211314162	1.88E-07	2.98E-06
Brip1	737.784462	0.616824941	0.11839375	5.209945115	1.89E-07	2.99E-06
Adamts5	22.26966427	4.956980317	0.951794759	5.208034893	1.91E-07	3.02E-06
Ctsg	22.18077755	4.329861495	0.832246812	5.202617099	1.97E-07	3.11E-06
Psmb8	2070.669326	0.585635801	0.112596911	5.201171096	1.98E-07	3.13E-06
Dhrs1	1417.793205	-0.510811855	0.098248746	-5.199169185	2.00E-07	3.16E-06
Azin1	11602.54454	-0.407767563	0.078498411	-5.194596383	2.05E-07	3.24E-06
Lama4	13.71292492	7.187156177	1.384412445	5.191484808	2.09E-07	3.29E-06
Gm10419	173.9636426	-1.371742476	0.264239503	-5.191284656	2.09E-07	3.29E-06
Zswim4	1302.358832	-0.595586677	0.11474458	-5.19054302	2.10E-07	3.30E-06
Mfng	83.17795419	1.624940258	0.313078687	5.190197633	2.10E-07	3.30E-06
Gpr84	268.7929492	1.110096757	0.213940139	5.188819473	2.12E-07	3.33E-06
Camp	20.79603924	6.809794226	1.312473771	5.188518334	2.12E-07	3.33E-06
Tcf7l2	1513.33483	0.506526004	0.09764298	5.187531197	2.13E-07	3.34E-06
Synpo2	14.64904113	7.266854488	1.401321225	5.185716423	2.15E-07	3.37E-06
Csf2rb	6969.598826	-0.369834497	0.071373623	-5.181669066	2.20E-07	3.44E-06
Nup62	4550.273556	0.505201358	0.097502677	5.181410147	2.20E-07	3.45E-06
Vdac2	6677.267798	-0.410243908	0.079190621	-5.180460808	2.21E-07	3.46E-06
Pole	1818.487863	0.497991369	0.096296158	5.171456264	2.32E-07	3.62E-06
Epb41l2	6312.767319	0.358207949	0.069265367	5.171530365	2.32E-07	3.62E-06
Cacna1d	894.8264433	-0.634248189	0.122743171	-5.167278838	2.38E-07	3.70E-06
Hmgb1	5184.001378	0.475056569	0.092005686	5.163339258	2.43E-07	3.78E-06
Pde1b	1443.192452	-0.614230174	0.119008753	-5.161218477	2.45E-07	3.82E-06
Ccni	5592.830949	0.352030727	0.068217109	5.160446273	2.46E-07	3.83E-06
Tubb2b	51.47089543	-2.557162369	0.49574877	-5.158181978	2.49E-07	3.87E-06
H2bc8	1824.946047	0.65702969	0.127458313	5.154859468	2.54E-07	3.94E-06
Itgb2	29039.2306	-0.305905659	0.059354957	-5.153835045	2.55E-07	3.96E-06
Pds5b	1212.422006	0.589640729	0.114424646	5.153091988	2.56E-07	3.97E-06
Dse	3731.176357	0.406738948	0.078952542	5.151689058	2.58E-07	4.00E-06
Ifrd1	1947.037529	-0.618172504	0.12000515	-5.151216453	2.59E-07	4.00E-06
Wnt5a	27.69795728	3.42533997	0.665401286	5.147780808	2.64E-07	4.07E-06
Map1b	44.90678917	2.238059994	0.435371226	5.140578572	2.74E-07	4.23E-06
Siglecf	84.09159622	-2.139152488	0.416217188	-5.139510208	2.75E-07	4.25E-06
Map3k9	956.6483549	-0.587271204	0.114317633	-5.137188298	2.79E-07	4.30E-06
Rasa3	6220.245191	0.352662264	0.068717753	5.132040101	2.87E-07	4.41E-06
1700017B05Rik	6981.254948	0.522188527	0.101915684	5.123730765	3.00E-07	4.61E-06
Chmp7	1576.674737	-0.499886815	0.097592491	-5.122185231	3.02E-07	4.64E-06
Rtn4rl1	211.9183896	1.181085659	0.230590233	5.122010792	3.02E-07	4.64E-06
Tnip3	808.6654584	-0.818435234	0.159808736	-5.121342269	3.03E-07	4.66E-06
Cep70	341.0965059	-0.850945483	0.166249795	-5.118475396	3.08E-07	4.72E-06
Cd55	21.57333911	4.058086488	0.79369121	5.112928603	3.17E-07	4.86E-06
Ccdc88a	2509.773905	-0.564580527	0.110439899	-5.1121065	3.19E-07	4.88E-06
Pou3f1	84.93782746	-1.555594433	0.304484509	-5.108944425	3.24E-07	4.96E-06
Ncoa2	3112.07759	0.40845451	0.079962282	5.108089743	3.25E-07	4.97E-06
Senp1	1360.523492	0.503269893	0.098597694	5.104276489	3.32E-07	5.07E-06
Cdk20	664.7581481	-0.697798261	0.136750484	-5.10271144	3.35E-07	5.11E-06
Dlgap2	21.66503949	-4.915290598	0.963450301	-5.101758332	3.37E-07	5.13E-06
Olfm4	22.74089337	4.41664496	0.867133408	5.093385771	3.52E-07	5.36E-06
C1ra	168.6521884	1.122552953	0.220520064	5.090479904	3.57E-07	5.44E-06
Dpep2	2239.498319	-0.462444261	0.090951956	-5.084489449	3.69E-07	5.60E-06
Fam177a	1185.650826	-0.621364591	0.122236624	-5.083293138	3.71E-07	5.64E-06
Nfib	20.27282266	5.252482201	1.033646191	5.081508786	3.74E-07	5.68E-06
Kctd17	864.2561426	-0.678232735	0.133480578	-5.081134247	3.75E-07	5.69E-06
Mgst3	924.0233489	-0.659917874	0.130120193	-5.071602319	3.94E-07	5.98E-06
Junb	3277.998955	-0.457885657	0.090290016	-5.07127672	3.95E-07	5.98E-06
Ung	378.436125	0.859929397	0.169707148	5.06713717	4.04E-07	6.11E-06
Ptprk	20.05072196	4.468480422	0.881921923	5.066752854	4.05E-07	6.12E-06
Sephs2	1834.617669	0.491049333	0.096996369	5.062553776	4.14E-07	6.25E-06
Fabp7	288.9016751	-0.997108334	0.196986753	-5.061804005	4.15E-07	6.27E-06
Pola1	1014.53828	0.548743242	0.108426978	5.060947501	4.17E-07	6.29E-06
Klf9	391.9927227	-0.815960137	0.16126489	-5.059750669	4.20E-07	6.32E-06
Prmt2	788.4309907	-0.612812471	0.121170906	-5.057422536	4.25E-07	6.40E-06
Gpt2	522.8715578	-0.693119669	0.137057825	-5.057133156	4.26E-07	6.40E-06
5033406O09Rik	84.40048007	-1.613548127	0.319158342	-5.055635135	4.29E-07	6.45E-06
Mitf	2781.270788	-0.459629978	0.090928762	-5.054835966	4.31E-07	6.47E-06
Tmem268	1113.858298	0.5719711	0.113201146	5.052697085	4.36E-07	6.53E-06
Fads1	3182.437051	0.41504723	0.082149397	5.052346636	4.36E-07	6.54E-06
Eng	2444.336232	-0.558527883	0.110627933	-5.048705784	4.45E-07	6.66E-06
Ptprg	18.96178147	6.676469524	1.322924284	5.046751052	4.49E-07	6.72E-06
Usp18	544.6603089	0.676000878	0.134024898	5.043845483	4.56E-07	6.82E-06
Nfia	313.9644621	0.943299494	0.187077344	5.042296798	4.60E-07	6.87E-06
Erbin	6459.691506	0.455059708	0.090424929	5.032458552	4.84E-07	7.23E-06
Agap1	5519.176352	-0.368222213	0.07317813	-5.0318615	4.86E-07	7.24E-06
Rin3	1239.957935	0.575134544	0.114357666	5.029260968	4.92E-07	7.34E-06
Rab40c	906.5437579	-0.535495412	0.106500772	-5.028089495	4.95E-07	7.38E-06
Gramd3	432.9337822	-0.71725602	0.142690752	-5.02664685	4.99E-07	7.42E-06
Kif13b	6545.931634	0.368500192	0.073314947	5.026262815	5.00E-07	7.43E-06
Gm45640	310.7551943	0.870712275	0.173263031	5.025378297	5.02E-07	7.46E-06
Pip4p2	1318.345624	0.472637284	0.094054292	5.025153785	5.03E-07	7.46E-06
Slc31a1	2860.705652	0.425145728	0.084613491	5.024561963	5.05E-07	7.48E-06
Antxr2	3598.721043	-0.40243967	0.080173302	-5.019622011	5.18E-07	7.67E-06
Treml2	138.135976	1.529505123	0.304767708	5.018593125	5.21E-07	7.70E-06
Fdft1	1057.214036	0.498392425	0.09932397	5.017846401	5.23E-07	7.73E-06
Flnc	128.316423	-1.456377635	0.290365582	-5.015668948	5.28E-07	7.81E-06
Cpeb4	7130.387209	-0.383828146	0.076603921	-5.010554833	5.43E-07	8.01E-06
Rnf41	1932.583893	-0.478476859	0.095515604	-5.009410409	5.46E-07	8.05E-06
Tmem132a	5325.032354	-0.481545731	0.096168561	-5.007309289	5.52E-07	8.14E-06
Notch2	6845.93308	0.4070833	0.081309902	5.006564879	5.54E-07	8.16E-06
Cd93	22217.44386	0.322739917	0.064474968	5.005662276	5.57E-07	8.19E-06
Klf10	2748.069559	-0.378557151	0.075640134	-5.004712888	5.59E-07	8.23E-06
Id2	4217.123616	-0.439791945	0.087925213	-5.001886631	5.68E-07	8.34E-06
Kif1b	6038.68797	-0.438921012	0.087878031	-4.99466142	5.89E-07	8.65E-06
Wdr76	747.6536314	0.60370196	0.120887954	4.993896727	5.92E-07	8.68E-06
Alms1	735.500788	0.682236802	0.136754006	4.988788422	6.08E-07	8.90E-06
Cd207	54.29656526	2.222689335	0.445700851	4.986953313	6.13E-07	8.98E-06
Brpf3	891.9135448	0.58408268	0.117125217	4.986822614	6.14E-07	8.98E-06
Myh10	66.69806346	1.854437378	0.371921305	4.986101507	6.16E-07	9.01E-06
Pogk	1827.236238	-0.478712552	0.09601863	-4.985621548	6.18E-07	9.02E-06
Slc32a1	12.30278693	7.019917604	1.408254956	4.984834296	6.20E-07	9.05E-06
1110002L01Rik	203.875048	-1.013519093	0.203343472	-4.98427159	6.22E-07	9.07E-06
Tnfrsf11b	12.73873469	7.084427613	1.422455672	4.980420656	6.34E-07	9.24E-06
Il11ra1	841.7617732	-0.544690787	0.1093698	-4.980266823	6.35E-07	9.24E-06
Pgm5	19.90831793	-5.98779703	1.203648736	-4.974704704	6.53E-07	9.51E-06
Spred1	6517.704804	-0.432428184	0.086928763	-4.974512084	6.54E-07	9.51E-06
Tmem252	12.01419606	-7.085368028	1.425070648	-4.971941594	6.63E-07	9.63E-06
Cd274	2960.927399	-0.426141509	0.085797432	-4.966832889	6.81E-07	9.88E-06
Snap47	1069.747729	-0.553928939	0.111714352	-4.958440263	7.11E-07	1.03E-05
Paxip1	1356.930162	0.59803984	0.120650876	4.956779929	7.17E-07	1.04E-05
Inppl1	5566.783756	-0.423184423	0.085438669	-4.953078336	7.30E-07	1.06E-05
Cnnm2	550.958454	-0.707399923	0.143019774	-4.946168668	7.57E-07	1.09E-05
Grem2	21.81298148	5.976386279	1.208364983	4.945845304	7.58E-07	1.10E-05
Cebpd	568.8647179	0.799371696	0.161688228	4.943907814	7.66E-07	1.11E-05
Sipa1	3935.059664	0.423939879	0.085828274	4.939396556	7.84E-07	1.13E-05
Kif3c	593.311572	-0.664765294	0.134657947	-4.936695587	7.95E-07	1.15E-05
Ncf4	1613.299374	-0.473963447	0.096061832	-4.933941364	8.06E-07	1.16E-05
Cyth4	12856.38168	-0.307780263	0.062385173	-4.933548271	8.07E-07	1.16E-05
Ncapg2	2292.619188	0.420075489	0.085144824	4.933658525	8.07E-07	1.16E-05
Sin3a	2480.269109	0.461719867	0.093589901	4.933436862	8.08E-07	1.16E-05
Col16a1	21.22269207	3.518361812	0.713772369	4.929249104	8.25E-07	1.19E-05
Fgf1	43.96209418	2.495462532	0.506287236	4.928946166	8.27E-07	1.19E-05
Epor	102.5164118	1.675626081	0.34006887	4.927313927	8.34E-07	1.20E-05
Septin5	30.03454617	3.271842169	0.6640449	4.927139971	8.34E-07	1.20E-05
Abl1	6074.298268	0.416476268	0.084714384	4.916240285	8.82E-07	1.26E-05
Eif4g2	23962.98192	-0.362402425	0.073734865	-4.914939815	8.88E-07	1.27E-05
Id1	2254.332616	0.447140327	0.091023076	4.91238426	9.00E-07	1.29E-05
Dhcr7	1467.571779	0.594977102	0.121161904	4.910595522	9.08E-07	1.30E-05
Mfhas1	3028.833853	-0.415921918	0.084734738	-4.908517215	9.18E-07	1.31E-05
Saa3	152.412625	1.179037629	0.240375195	4.904988759	9.34E-07	1.33E-05
Ebf1	18.71989471	5.141419907	1.048649976	4.902894221	9.44E-07	1.35E-05
Cast	2913.885168	-0.439078851	0.089562318	-4.902495373	9.46E-07	1.35E-05
Ccng1	7524.396209	-0.402044682	0.082015354	-4.902066041	9.48E-07	1.35E-05
H2-Eb1	91.99183301	1.547456633	0.315695363	4.901740137	9.50E-07	1.35E-05
Abcc5	3378.151035	-0.402412229	0.082138445	-4.899194621	9.62E-07	1.37E-05
Pdlim4	972.8044731	0.52094589	0.106363007	4.89781085	9.69E-07	1.38E-05
Ifih1	1686.94907	0.503462842	0.102840623	4.895563899	9.80E-07	1.39E-05
Spsb1	291.14597	0.950958171	0.194295401	4.894393621	9.86E-07	1.40E-05
Npas2	66.72486968	-1.848955237	0.377788156	-4.89415883	9.87E-07	1.40E-05
Mmp27	434.1109203	0.738206074	0.150836958	4.894066316	9.88E-07	1.40E-05
Mpdz	19.75280613	5.815409246	1.1892456	4.889998539	1.01E-06	1.43E-05
Samd1	2803.964376	0.520014032	0.10647877	4.883734416	1.04E-06	1.47E-05
Pkm	78760.59487	-0.320124697	0.06556359	-4.882659641	1.05E-06	1.48E-05
Pla2g15	5265.563749	0.361503266	0.074054872	4.881559509	1.05E-06	1.48E-05
Exo1	362.0920204	0.754593058	0.154631977	4.879928943	1.06E-06	1.50E-05
Hdc	17.2190875	6.531247232	1.339560947	4.875662617	1.08E-06	1.53E-05
Agap3	3060.789764	-0.428817601	0.087996175	-4.873139082	1.10E-06	1.54E-05
Lst1	347.9298677	0.830336663	0.170412248	4.872517518	1.10E-06	1.55E-05
H6pd	4153.676441	0.399615131	0.082085726	4.868265757	1.13E-06	1.58E-05
Pilrb2	48.91111539	2.004855715	0.412305714	4.862546523	1.16E-06	1.63E-05
Rgs1	4795.778859	-1.17744054	0.242388835	-4.857651706	1.19E-06	1.67E-05
Nid2	122.1587333	1.367876059	0.281606451	4.857403146	1.19E-06	1.67E-05
Ikzf1	2216.858715	0.406963668	0.083802554	4.856220327	1.20E-06	1.67E-05
Tk1	1602.578105	0.541449331	0.111520589	4.855151268	1.20E-06	1.68E-05
Dclk1	19.96777016	4.449396099	0.916787243	4.853248271	1.21E-06	1.70E-05
Cx3cr1	598.8942365	0.618424228	0.127465049	4.851716068	1.22E-06	1.71E-05
Abca5	86.21520364	-1.618203471	0.333683823	-4.84951131	1.24E-06	1.73E-05
Nlrc5	1630.29746	0.476310704	0.098232913	4.848789359	1.24E-06	1.73E-05
Chaf1b	1114.13571	0.504995244	0.104158215	4.848347728	1.24E-06	1.73E-05
Inpp5d	14347.4267	0.365978271	0.075550748	4.844138267	1.27E-06	1.77E-05
Pask	473.6818806	0.70186884	0.144917445	4.843232228	1.28E-06	1.78E-05
Prdx5	2894.316691	0.487791369	0.100890229	4.834872256	1.33E-06	1.85E-05
Cd22	322.5002083	0.771200995	0.159509349	4.83483256	1.33E-06	1.85E-05
Ccr1	3101.848745	-0.445664688	0.092224713	-4.83237815	1.35E-06	1.87E-05
Dtx3	766.1811336	-0.542728846	0.112447424	-4.82651206	1.39E-06	1.93E-05
Nectin1	92.26524716	1.523951963	0.31594506	4.823471408	1.41E-06	1.96E-05
Tmem165	2665.247022	-0.425194239	0.088176269	-4.822093808	1.42E-06	1.97E-05
Ppm1g	2746.497855	0.37588227	0.077968333	4.820960723	1.43E-06	1.97E-05
P4ha3	11.57838709	6.929679155	1.43739335	4.821004046	1.43E-06	1.97E-05
Prss34	22.30437273	3.890856428	0.807073093	4.820946777	1.43E-06	1.97E-05
Mtus1	1104.056873	0.53661243	0.111423555	4.815969393	1.46E-06	2.02E-05
Slc39a4	26.50412613	2.93482575	0.609540477	4.814816837	1.47E-06	2.03E-05
Slc29a3	3992.197285	0.424737127	0.088250629	4.81285098	1.49E-06	2.05E-05
Synj2	1901.530031	-0.431712435	0.089706151	-4.812517676	1.49E-06	2.05E-05
Casp8	2161.596794	0.427208262	0.088880541	4.806544359	1.54E-06	2.11E-05
Gripap1	1478.951902	-0.444364418	0.092513196	-4.803254405	1.56E-06	2.15E-05
Ubr5	8543.402972	-0.371109407	0.077311064	-4.800210809	1.58E-06	2.18E-05
Nsmce4a	1005.965826	0.553526662	0.115347938	4.798756442	1.60E-06	2.19E-05
Hnrnpab	6171.684497	0.426182495	0.088862998	4.79594999	1.62E-06	2.22E-05
H4c2	796.3478011	0.741535576	0.154624365	4.795722684	1.62E-06	2.22E-05
P3h4	16.25456893	6.452628552	1.345981995	4.793993217	1.63E-06	2.24E-05
Csf2ra	8558.776923	-0.36512151	0.076186592	-4.792464157	1.65E-06	2.25E-05
Raly	3597.915148	0.394298373	0.082286133	4.791796101	1.65E-06	2.26E-05
Dmxl2	3593.315912	0.514258593	0.107478627	4.784752165	1.71E-06	2.34E-05
Ttpal	1392.310339	-0.500718936	0.104679832	-4.783337198	1.72E-06	2.35E-05
Parp9	1520.182612	0.504499971	0.105496083	4.782167807	1.73E-06	2.37E-05
Itgb1	18755.28384	-0.342411493	0.071641704	-4.77949958	1.76E-06	2.40E-05
Ppfibp2	668.345519	0.586872928	0.122841182	4.77749335	1.77E-06	2.42E-05
Cpd	21189.13422	-0.309351464	0.064768015	-4.776299908	1.79E-06	2.43E-05
Daxx	894.076524	0.509554385	0.106796831	4.771250052	1.83E-06	2.49E-05
Smc3	894.7258601	0.521496505	0.109399182	4.766914095	1.87E-06	2.54E-05
Pcdh19	18.49335696	4.402788481	0.923714693	4.766394337	1.88E-06	2.55E-05
Aspm	847.2834785	-0.556273062	0.11672281	-4.765761402	1.88E-06	2.55E-05
Rap1gap2	65.97168016	1.854575605	0.389249147	4.764494982	1.89E-06	2.57E-05
Gpc6	10.70182367	6.822851614	1.432203248	4.76388503	1.90E-06	2.57E-05
Ubap2l	10697.85543	0.402511042	0.0845258	4.761990359	1.92E-06	2.60E-05
Ro60	1252.699055	-0.56104805	0.117850793	-4.760664204	1.93E-06	2.61E-05
Plxna4	126.7592595	-1.493518034	0.313766958	-4.759959562	1.94E-06	2.62E-05
Cep170b	2447.936267	-0.422288291	0.088807152	-4.755115792	1.98E-06	2.68E-05
1600014C10Rik	556.104145	0.60407421	0.127119764	4.752008577	2.01E-06	2.72E-05
Arih1	4884.054067	-0.342637628	0.072143858	-4.749366588	2.04E-06	2.75E-05
Otud7b	1118.740669	-0.486213789	0.102430212	-4.746781047	2.07E-06	2.78E-05
Wdr90	524.6894778	0.711909723	0.149979069	4.746727185	2.07E-06	2.78E-05
Maged2	415.8238815	-0.702672134	0.148122954	-4.743843658	2.10E-06	2.82E-05
Napg	2054.607619	-0.424605355	0.089513555	-4.743475485	2.10E-06	2.83E-05
Tmem179b	502.2602151	0.64603678	0.136222259	4.742519935	2.11E-06	2.84E-05
Incenp	2990.517808	0.45995438	0.09708957	4.7374232	2.16E-06	2.91E-05
Plekhg3	2091.081889	0.462179188	0.09767427	4.73184172	2.22E-06	2.99E-05
Psme1	2246.896884	0.484541096	0.102600232	4.722612089	2.33E-06	3.12E-05
Get1	700.639049	-0.607968484	0.128731114	-4.722778067	2.33E-06	3.12E-05
Acsl4	2804.9308	-0.459161455	0.097226678	-4.722587108	2.33E-06	3.12E-05
Sec22c	819.329497	-0.541365164	0.114638519	-4.722367051	2.33E-06	3.12E-05
Tll1	10.83009173	6.832363272	1.447031809	4.721639999	2.34E-06	3.13E-05
Pram1	269.2936523	0.978770115	0.207306125	4.721375761	2.34E-06	3.13E-05
Kdr	140.6613611	-1.223574103	0.259193582	-4.720695979	2.35E-06	3.14E-05
Gli3	10.42616765	6.784266894	1.437217579	4.720417417	2.35E-06	3.14E-05
Kcna3	140.7906535	1.209419443	0.256312921	4.718527027	2.38E-06	3.17E-05
Cadps	18.06703696	-5.833793565	1.236515216	-4.717931077	2.38E-06	3.17E-05
Rbpms	133.0424535	1.253088592	0.26561083	4.717761675	2.38E-06	3.17E-05
Fabp5	17699.64609	0.351695141	0.074720588	4.706803712	2.52E-06	3.35E-05
Scaf11	4055.803715	0.405542594	0.086163345	4.706671869	2.52E-06	3.35E-05
Ankrd50	2164.18036	-0.392346541	0.08344088	-4.702090175	2.58E-06	3.42E-05
Adam9	7092.321793	0.310293589	0.066012265	4.70054451	2.59E-06	3.44E-05
Plag1	107.1059717	-1.408324626	0.299820654	-4.697223519	2.64E-06	3.49E-05
Cdkn2a	23.98081569	-3.284943224	0.699325464	-4.697302461	2.64E-06	3.49E-05
Donson	400.2596003	0.743830566	0.158424169	4.695183637	2.66E-06	3.53E-05
Arpin	268.28099	-0.876728948	0.186739142	-4.694939357	2.67E-06	3.53E-05
Dync1i2	6124.630215	-0.400334248	0.085281959	-4.694243111	2.68E-06	3.54E-05
Clec12a	4464.934651	-0.388580144	0.082798776	-4.693066301	2.69E-06	3.56E-05
Uso1	3681.731021	-0.355892295	0.075859688	-4.691454765	2.71E-06	3.58E-05
C2	32.71964414	2.750694894	0.586348738	4.691226769	2.72E-06	3.58E-05
Rtl8b	684.5168369	-0.58785859	0.12541429	-4.687333388	2.77E-06	3.65E-05
Tmem176a	35.17716614	2.404825173	0.513710019	4.681289216	2.85E-06	3.76E-05
Rasgrp2	247.8145717	1.030487318	0.220169745	4.680422008	2.86E-06	3.77E-05
Bicc1	15.22872206	6.350302435	1.357568524	4.677703056	2.90E-06	3.82E-05
Fhl2	17.41922803	5.673761518	1.213349773	4.676113716	2.92E-06	3.84E-05
Slc25a30	1138.965627	-0.474249218	0.101462787	-4.674119756	2.95E-06	3.87E-05
Adamts2	22.70176188	3.734423049	0.798959912	4.674105662	2.95E-06	3.87E-05
Ngf	10.34946507	6.783318086	1.451659902	4.672801167	2.97E-06	3.90E-05
Cxcr2	50.40554959	2.582477633	0.552977268	4.670133446	3.01E-06	3.94E-05
Dcp2	1716.593231	0.519161526	0.111246575	4.666764132	3.06E-06	4.01E-05
Dcn	16.89591771	4.252977729	0.911631757	4.665236478	3.08E-06	4.03E-05
Cgas	687.4154804	0.584584824	0.125320107	4.664732867	3.09E-06	4.04E-05
Tbc1d1	2654.145543	-0.376450053	0.080742594	-4.66234778	3.13E-06	4.08E-05
Cd80	368.2616375	-0.718893089	0.154215744	-4.661606343	3.14E-06	4.10E-05
Pisd	2775.579877	-0.35950295	0.077138114	-4.66050997	3.15E-06	4.12E-05
Hnrnpf	10708.50122	0.299758169	0.064323112	4.660193795	3.16E-06	4.12E-05
Ndnf	52.76845223	-1.930524297	0.414322423	-4.659473375	3.17E-06	4.13E-05
Ccdc88c	39.00316061	2.31328279	0.496790875	4.656451853	3.22E-06	4.19E-05
mt-Rnr2	16092.99416	0.505764968	0.108715447	4.652190487	3.28E-06	4.27E-05
Gng11	127.3476111	-1.255210571	0.269957983	-4.649651618	3.32E-06	4.32E-05
Rsad2	1678.993453	0.571558073	0.122932986	4.6493467	3.33E-06	4.33E-05
Coro1a	5242.86337	-0.38437894	0.08276168	-4.644407168	3.41E-06	4.43E-05
Rif1	1393.88284	0.513766586	0.110628303	4.644079073	3.42E-06	4.43E-05
Dusp6	4217.67121	0.338072739	0.072810332	4.643197328	3.43E-06	4.45E-05
Ajm1	54.75603608	2.004247109	0.431831871	4.641267226	3.46E-06	4.49E-05
Cmas	2104.813905	-0.392619341	0.084663534	-4.637407885	3.53E-06	4.57E-05
Kif13a	1150.965828	-0.445542823	0.096089056	-4.636769694	3.54E-06	4.58E-05
Zfhx4	16.80794113	4.961636747	1.070216773	4.636104452	3.55E-06	4.59E-05
Mex3b	179.6155394	1.084957127	0.234028721	4.635999904	3.55E-06	4.59E-05
Man1c1	9761.3552	0.359298676	0.077504726	4.635829267	3.56E-06	4.59E-05
Tmem181a	1298.82027	-0.450870726	0.097271201	-4.635192328	3.57E-06	4.60E-05
Clec4a3	289.2419017	0.865760099	0.186901976	4.632161291	3.62E-06	4.66E-05
Ajuba	96.92555626	1.548194109	0.334479642	4.628664687	3.68E-06	4.74E-05
Arhgap10	3977.196281	-0.343393876	0.074194867	-4.628269995	3.69E-06	4.74E-05
Plin2	44425.03485	-0.325620625	0.070387036	-4.626144857	3.73E-06	4.79E-05
Ptp4a3	442.3373225	0.671898374	0.145268886	4.625204974	3.74E-06	4.81E-05
Trim21	758.3157479	0.614840634	0.132947523	4.624686661	3.75E-06	4.82E-05
Spaca6	49.402592	-2.129195975	0.46063986	-4.622257344	3.80E-06	4.87E-05
Ncapd3	1398.440877	0.420886024	0.091060372	4.622054739	3.80E-06	4.87E-05
Zfyve9	323.1556023	-0.756961821	0.163793197	-4.621448466	3.81E-06	4.88E-05
Oas1g	459.8223279	0.761012172	0.164755145	4.619049504	3.86E-06	4.94E-05
Map3k20	2899.399012	-0.404129743	0.087535142	-4.616771429	3.90E-06	4.99E-05
Tbrg1	1119.874913	-0.527003603	0.114247935	-4.612806361	3.97E-06	5.08E-05
Aebp1	146.2894302	5.047042009	1.09430429	4.612101088	3.99E-06	5.09E-05
Oas1a	1473.132449	0.425515808	0.09225978	4.612148536	3.99E-06	5.09E-05
Pcnt	1844.877076	0.443748485	0.096391328	4.603614177	4.15E-06	5.30E-05
Mmp8	1123.689939	0.465434068	0.101139742	4.601890984	4.19E-06	5.34E-05
Dennd2a	802.6914394	-0.56176586	0.122094732	-4.601065527	4.20E-06	5.35E-05
St3gal2	1499.863229	-0.513763934	0.111849155	-4.593364477	4.36E-06	5.55E-05
Elk3	2362.77811	0.381498947	0.083113369	4.590103298	4.43E-06	5.64E-05
Rapsn	58.22060004	1.939083924	0.422472936	4.58984176	4.44E-06	5.64E-05
Cst3	7017.68556	-0.393181128	0.085725837	-4.586495038	4.51E-06	5.73E-05
Bcl9	862.385467	0.567662501	0.123802893	4.58521191	4.54E-06	5.76E-05
Kif24	487.9965346	0.664946765	0.145034388	4.584752432	4.55E-06	5.77E-05
Galnt18	10.20513959	6.751976069	1.472807254	4.584426136	4.55E-06	5.77E-05
Bsn	2698.223537	-0.4239934	0.09251059	-4.583187714	4.58E-06	5.80E-05
Slit2	20.93481205	3.631962592	0.792966184	4.580223802	4.64E-06	5.88E-05
Rin2	5425.439742	-0.334654536	0.073074158	-4.579656437	4.66E-06	5.89E-05
Ap2a2	5235.439193	0.321329698	0.070192949	4.577805913	4.70E-06	5.94E-05
Plbd1	46.99628986	2.028336173	0.443214562	4.576420417	4.73E-06	5.97E-05
Adssl1	6006.853398	-0.348736558	0.076226328	-4.575014542	4.76E-06	6.01E-05
Radx	244.3387953	-0.935773509	0.204552512	-4.574734857	4.77E-06	6.01E-05
Lat	38.7008931	-2.247273437	0.491401998	-4.573187423	4.80E-06	6.05E-05
Svep1	17.15236562	4.565070119	0.998458038	4.572120155	4.83E-06	6.08E-05
C5ar2	518.3481166	0.642436365	0.140532277	4.571450635	4.84E-06	6.10E-05
Dusp8	121.0044028	-1.189175153	0.260346967	-4.567655108	4.93E-06	6.20E-05
Cenpa	831.1076278	-0.517809514	0.113409311	-4.565846574	4.97E-06	6.25E-05
Bcor	1541.401264	0.47009546	0.103085656	4.56024122	5.11E-06	6.42E-05
Kidins220	5446.101128	-0.337193894	0.073949687	-4.559774442	5.12E-06	6.43E-05
Ptx3	22.5294234	3.452803897	0.757691074	4.557007487	5.19E-06	6.51E-05
Nmral1	345.8874575	0.790290809	0.17343279	4.556755448	5.19E-06	6.51E-05
Zfp362	966.2942543	0.672050808	0.147500625	4.556257371	5.21E-06	6.52E-05
Adgre5	2041.173705	0.494630135	0.108574253	4.555685353	5.22E-06	6.54E-05
Cyp2s1	59.92345264	-1.991824878	0.437256998	-4.55527273	5.23E-06	6.54E-05
Cnr2	1109.158344	-0.504376448	0.110720783	-4.555390926	5.23E-06	6.54E-05
Unc5c	9.63731511	6.668156745	1.464287151	4.553858674	5.27E-06	6.58E-05
Ticrr	765.4782108	0.578737127	0.127093783	4.553622626	5.27E-06	6.58E-05
Ptprd	16.51131586	5.542073325	1.217417438	4.552319651	5.31E-06	6.62E-05
Klhl3	368.1577544	-0.700795732	0.154034958	-4.549588884	5.38E-06	6.70E-05
2510009E07Rik	1762.061542	-0.386899163	0.085047845	-4.549194221	5.39E-06	6.71E-05
Frrs1	3915.658099	-0.361624336	0.079522426	-4.547450997	5.43E-06	6.76E-05
Irs2	1369.066478	0.522069208	0.114859778	4.545274378	5.49E-06	6.82E-05
Galnt9	39.80592914	-2.261704994	0.498254842	-4.539253415	5.65E-06	7.02E-05
Xrcc1	945.0592294	0.545931777	0.120332261	4.536869616	5.71E-06	7.09E-05
Prss46	53.47117569	-1.796009425	0.395885906	-4.53668443	5.71E-06	7.09E-05
Pawr	20.09041888	3.585736099	0.791097937	4.532607067	5.83E-06	7.23E-05
Slc1a5	1024.72257	-0.568120549	0.125414714	-4.529935366	5.90E-06	7.31E-05
Taf9b	199.5128465	-0.974445924	0.215107389	-4.530043947	5.90E-06	7.31E-05
Ier5	3713.983214	-0.367042885	0.081056483	-4.528236019	5.95E-06	7.36E-05
Mapk13	9.608461622	6.659881823	1.471813066	4.524950877	6.04E-06	7.47E-05
Dapk1	6843.725025	-0.294266766	0.065062063	-4.522862511	6.10E-06	7.54E-05
Smim14	1884.051052	-0.382406003	0.084555633	-4.522537268	6.11E-06	7.55E-05
Evl	3502.719862	-0.425840126	0.094177925	-4.521655431	6.14E-06	7.57E-05
Tmed4	1360.920854	-0.451166965	0.099794601	-4.52095567	6.16E-06	7.59E-05
Ostc	1156.799656	-0.467985729	0.103534532	-4.520093142	6.18E-06	7.62E-05
Mfsd6	2871.374198	0.358928153	0.079512348	4.514118413	6.36E-06	7.83E-05
Fkbp15	6572.632185	0.319312186	0.070741143	4.513811541	6.37E-06	7.84E-05
Cemip	34.62624342	2.577902332	0.571241763	4.512804382	6.40E-06	7.87E-05
Usp1	2155.353948	0.463383649	0.102750949	4.509774905	6.49E-06	7.98E-05
Pros1	837.2311124	-0.502716552	0.111572305	-4.505746764	6.61E-06	8.12E-05
Haus4	617.8186741	0.618632746	0.137331002	4.504683845	6.65E-06	8.16E-05
Mms22l	752.6692367	0.546251338	0.121283784	4.50391074	6.67E-06	8.18E-05
Pdgfa	1017.453266	-0.578898867	0.128605107	-4.501367655	6.75E-06	8.28E-05
Chp2	15.57568709	4.419104757	0.982366262	4.498428873	6.85E-06	8.39E-05
Tnfsf13	330.6807799	-0.927882308	0.206312264	-4.497465588	6.88E-06	8.42E-05
Aldh1l1	554.3097939	-0.760765256	0.169275362	-4.494246805	6.98E-06	8.54E-05
Acbd5	1846.692238	-0.432507073	0.096334766	-4.489626042	7.13E-06	8.72E-05
Srgn	465.7274435	-0.654653416	0.145864523	-4.48809211	7.19E-06	8.78E-05
Tle2	118.6681576	-1.188016226	0.264946565	-4.483984262	7.33E-06	8.94E-05
Cmpk2	912.6233031	0.604538744	0.134826404	4.483830505	7.33E-06	8.94E-05
Fus	3173.047747	0.420622906	0.093834538	4.482602213	7.37E-06	8.99E-05
Fbxo28	1316.812931	-0.448976066	0.10017839	-4.481765639	7.40E-06	9.02E-05
Pakap.2	9.373362787	6.625393347	1.480688195	4.474536483	7.66E-06	9.32E-05
Icam1	1387.830746	-0.466110409	0.10417547	-4.474281798	7.67E-06	9.33E-05
Phf2	2331.064385	0.388041043	0.086806555	4.470181357	7.82E-06	9.50E-05
Atad2b	1259.870104	0.43093611	0.096483007	4.466445693	7.95E-06	9.66E-05
Myo18b	18.33676564	4.043973826	0.906133434	4.462889982	8.09E-06	9.82E-05
Sirt2	3398.919328	-0.350655781	0.078582819	-4.462244881	8.11E-06	9.84E-05
Itga8	153.1794539	1.030630595	0.231053633	4.460568656	8.17E-06	9.91E-05
Clec2d	1059.63861	0.533011392	0.11961461	4.456072644	8.35E-06	0.000101139
Lfng	1789.280163	0.490487852	0.110075619	4.455917271	8.35E-06	0.000101144
Cdc14b	402.4600929	-0.692408134	0.155473087	-4.453556209	8.45E-06	0.000102194
Psip1	823.4445225	0.509974089	0.114568014	4.451278064	8.54E-06	0.000103214
Lsp1	776.1879809	0.50770887	0.114078026	4.45054046	8.57E-06	0.000103429
Mrap	24.68654312	3.283098341	0.737669924	4.450633317	8.56E-06	0.000103429
Chd9	3135.804633	0.36231668	0.081423667	4.449771105	8.60E-06	0.00010373
Elf4	3571.416596	0.37926085	0.085251311	4.448739236	8.64E-06	0.000104159
Atxn7l1	1143.168058	0.508174021	0.114310661	4.4455523	8.77E-06	0.000105644
Acadm	1181.559568	-0.460688277	0.103657431	-4.444334301	8.82E-06	0.000106172
Adcy9	1467.252168	-0.511725052	0.115172195	-4.443130168	8.87E-06	0.000106696
Alox5	98.91088381	1.266524661	0.285082504	4.442660077	8.89E-06	0.000106858
Adar	3007.429509	0.345430068	0.077784304	4.440871093	8.96E-06	0.000107678
Emc4	1286.184035	-0.453781469	0.102258361	-4.437597696	9.10E-06	0.000109254
Ankrd34a	55.91191694	-1.919687813	0.43263503	-4.437199206	9.11E-06	0.000109383
Anxa5	13718.37056	-0.298944891	0.067380579	-4.436662563	9.14E-06	0.000109582
Sec11c	955.3457162	-0.455013469	0.102566254	-4.436288243	9.15E-06	0.000109699
Afap1l1	46.22541527	1.971583654	0.444481399	4.435694403	9.18E-06	0.000109928
Tpcn1	3748.905772	-0.422690241	0.095320762	-4.434398481	9.23E-06	0.000110517
Smchd1	3203.31463	0.399155172	0.090104221	4.429927567	9.43E-06	0.000112757
Gm14548	278.334937	-0.948217503	0.214091746	-4.429024108	9.47E-06	0.000113155
Slc8b1	1437.684132	-0.463855786	0.104757536	-4.427898957	9.52E-06	0.000113625
Filip1l	963.3213009	0.517155641	0.116796375	4.427839836	9.52E-06	0.000113625
Fmr1	1260.303351	0.510573736	0.115362563	4.425818247	9.61E-06	0.000114618
Tbx15	15.83870402	4.451638445	1.006067628	4.424790461	9.65E-06	0.000115088
Lgals9	3361.70533	0.448547262	0.101437687	4.421899543	9.78E-06	0.000116561
Tspan33	404.6824613	-0.73589264	0.166425599	-4.421751499	9.79E-06	0.000116563
Hmgb2	770.0207089	0.604763175	0.136775471	4.421576249	9.80E-06	0.00011658
Lrp8	2906.770625	0.361926294	0.081884271	4.419973349	9.87E-06	0.00011737
Ipo9	3764.260957	0.348918732	0.078954055	4.419262958	9.90E-06	0.000117678
Fam129a	2100.527199	-0.433571829	0.098127563	-4.418450981	9.94E-06	0.000118042
Edem2	1538.125103	-0.444697454	0.10067982	-4.416947268	1.00E-05	0.000118787
Slc16a10	5687.060594	-0.303967118	0.06883607	-4.415811599	1.01E-05	0.000119266
Nsd2	4220.055904	0.344588947	0.078035646	4.415788979	1.01E-05	0.000119266
Igf2bp3	321.0530809	-0.837445903	0.189715155	-4.414227765	1.01E-05	0.000119987
Htr1b	13.14089947	6.136317771	1.390132243	4.41419714	1.01E-05	0.000119987
Nynrin	58.76296188	1.634092557	0.370461575	4.410963693	1.03E-05	0.000121713
Gm12250	168.1049349	0.973946575	0.220809394	4.410802256	1.03E-05	0.000121723
Ly6a2	18.28331639	3.807675941	0.863375779	4.410218623	1.03E-05	0.000121971
Gprc5c	76.09880612	-1.636624339	0.371224285	-4.408721101	1.04E-05	0.000122736
Milr1	1536.101125	-0.446196651	0.101259996	-4.406445462	1.05E-05	0.000123949
Mxd4	1395.265488	-0.461821755	0.10482336	-4.405714119	1.05E-05	0.000124286
Mvd	746.7325538	0.534000261	0.121228024	4.404924221	1.06E-05	0.000124658
Napepld	452.2982557	-0.637308517	0.144764585	-4.402378641	1.07E-05	0.000126046
Cdca7	488.0687019	0.604956143	0.137464698	4.400810899	1.08E-05	0.000126877
Endod1	1482.049593	-0.405137839	0.092076134	-4.400030928	1.08E-05	0.000127166
Rgmb	1080.887176	0.497979974	0.113175636	4.400063412	1.08E-05	0.000127166
Smarcc1	3259.687713	0.351685859	0.079953021	4.398656292	1.09E-05	0.00012789
Ezh2	854.1140901	0.514335086	0.116959662	4.397542516	1.09E-05	0.000128463
Arid2	2358.648162	0.377251103	0.085885375	4.392495234	1.12E-05	0.000131396
Sdc3	26843.76632	0.335286136	0.076335665	4.392260637	1.12E-05	0.000131452
Vamp4	882.475871	-0.52553066	0.119713089	-4.389918121	1.13E-05	0.000132701
Tinagl1	12.99909027	6.114970243	1.392915102	4.39005237	1.13E-05	0.000132701
Parp12	2642.747659	0.393934257	0.089756951	4.388899711	1.14E-05	0.000133237
Hmgn3	59.22933133	-1.71384226	0.390552514	-4.38825049	1.14E-05	0.000133548
Parp2	636.321074	0.537376179	0.122541008	4.385276299	1.16E-05	0.000135297
Itgb5	12657.65992	0.28388517	0.064746292	4.384578066	1.16E-05	0.000135643
Bcl2a1b	2355.248383	0.47995102	0.109489172	4.383547796	1.17E-05	0.000136197
mt-Nd4	14508.85923	0.94440163	0.215515308	4.382062876	1.18E-05	0.000137039
Exoc6b	1654.636263	-0.403067212	0.092044793	-4.379033288	1.19E-05	0.000138867
Sall2	84.54330731	1.331096409	0.304021444	4.378297772	1.20E-05	0.000139246
Hip1	14869.57301	-0.28580878	0.065293421	-4.377298314	1.20E-05	0.000139794
Plxnb2	21391.37966	0.326704748	0.074656119	4.376128198	1.21E-05	0.000140455
Cbx4	1079.132117	0.49311095	0.112691004	4.3757792	1.21E-05	0.000140588
Fer1l6	8.559373137	6.504267222	1.486570945	4.375349351	1.21E-05	0.000140774
Rras2	79.92023631	1.531547139	0.350307262	4.372010812	1.23E-05	0.000142851
Rnf180	428.5598036	0.620629636	0.141982892	4.371157869	1.24E-05	0.000143317
Agap2	78.41654534	1.389479345	0.317975407	4.369769843	1.24E-05	0.000144137
Slamf8	81.0749653	-1.376001703	0.315294268	-4.36418243	1.28E-05	0.000147775
Dmd	15.32110056	4.817897308	1.104268788	4.362975174	1.28E-05	0.0001484
Gmfb	5040.968002	-0.391975665	0.08983957	-4.363062556	1.28E-05	0.0001484
Btnl6	9.105089853	6.580871261	1.509420772	4.35986531	1.30E-05	0.000150427
Wdr91	5110.314491	-0.321919693	0.07385779	-4.358642363	1.31E-05	0.000151172
Ap1b1	7092.88334	0.284226482	0.065269801	4.35463995	1.33E-05	0.000153861
H2-DMa	410.8974851	0.670381872	0.154098445	4.350348064	1.36E-05	0.000156701
Abhd17c	1580.011771	-0.428311153	0.098453761	-4.350378793	1.36E-05	0.000156701
Dscc1	134.1535325	1.040538094	0.23928517	4.348527292	1.37E-05	0.000157905
Cttnbp2nl	8415.475682	0.281724574	0.064797786	4.347749989	1.38E-05	0.000158363
Pnn	715.4192582	0.509379864	0.117236699	4.344884045	1.39E-05	0.000160238
Tspan10	20.46379215	3.273204764	0.753338777	4.344930678	1.39E-05	0.000160238
Cpeb1	341.0016998	-0.78793398	0.181405137	-4.343504224	1.40E-05	0.000161144
Atp6v1h	3129.420185	-0.505274221	0.116343433	-4.342954366	1.41E-05	0.000161444
Mef2c	4042.912296	-0.355481065	0.081886441	-4.341146853	1.42E-05	0.000162674
I830077J02Rik	168.2447003	0.944389661	0.217641887	4.339190732	1.43E-05	0.000164023
Galnt1	2787.370187	0.429506859	0.099035121	4.336914571	1.44E-05	0.000165623
Raet1d	183.0721418	-0.961331413	0.221767574	-4.334860122	1.46E-05	0.00016707
Pacrg	48.34350397	-2.173377032	0.501391189	-4.334693312	1.46E-05	0.00016709
P3h1	503.3536145	-0.622602954	0.143644665	-4.334327019	1.46E-05	0.000167261
Rtn4	19401.77039	-0.327416041	0.075591363	-4.331394871	1.48E-05	0.000169396
Hnrnpu	7712.706449	0.294803719	0.068065444	4.331180463	1.48E-05	0.000169452
Dgcr8	1538.423142	0.409164836	0.094473626	4.330995363	1.48E-05	0.000169486
Aig1	304.1953864	-0.777165278	0.179510474	-4.329358962	1.50E-05	0.000170641
Col4a5	55.7990723	-1.823210019	0.42114339	-4.329190633	1.50E-05	0.000170662
Twf1	4775.975169	0.342374988	0.079102451	4.328247535	1.50E-05	0.000171285
Csrp2	33.32369344	2.377382552	0.549949842	4.322907967	1.54E-05	0.000175373
Fosl2	2765.365218	-0.375016793	0.086807694	-4.320087034	1.56E-05	0.000177516
Npdc1	107.3823115	-1.193995544	0.276456448	-4.318928182	1.57E-05	0.000178337
Fanca	727.4865189	0.543729014	0.125902222	4.318660969	1.57E-05	0.000178439
Helb	1044.521663	0.430119045	0.09971451	4.313505075	1.61E-05	0.000182538
Tsc22d4	3073.22804	0.470190146	0.109029584	4.312500608	1.61E-05	0.000183253
Ric8a	1736.226165	-0.387434368	0.089861362	-4.311467785	1.62E-05	0.000183994
Arhgap27	2295.669597	0.439568968	0.101972825	4.310648159	1.63E-05	0.00018456
Clspn	1271.757401	0.48266565	0.112041452	4.307920352	1.65E-05	0.000186731
Atp6v0a2	1930.104864	-0.393845528	0.091426931	-4.307762755	1.65E-05	0.000186746
Tmem63b	939.6092351	-0.478737845	0.111156501	-4.306881206	1.66E-05	0.000187372
Rad51ap1	494.6855056	0.587575722	0.13644594	4.306289541	1.66E-05	0.000187755
Diaph3	765.8147863	-0.488060944	0.113410141	-4.303503531	1.68E-05	0.000190012
A930037H05Rik	280.8736805	0.853376303	0.198487059	4.299405244	1.71E-05	0.000193437
Fasn	6158.40723	0.379865976	0.088432756	4.295534762	1.74E-05	0.000196719
Thrap3	4917.906743	0.324723513	0.075623361	4.293957702	1.76E-05	0.000197997
Mief1	1963.601153	-0.41379045	0.096434349	-4.290903153	1.78E-05	0.000200486
Parp10	903.0773931	0.458733804	0.10690721	4.290952913	1.78E-05	0.000200486
Mical1	2474.172583	-0.378547519	0.08824955	-4.289512178	1.79E-05	0.000201619
Prxl2c	751.0284743	-0.484251652	0.11292079	-4.288418929	1.80E-05	0.000202486
Slit3	8.262884065	6.453407056	1.505189116	4.287439359	1.81E-05	0.000203252
Dagla	792.1757489	-0.562346418	0.131170511	-4.287140563	1.81E-05	0.000203397
Rnf168	974.4180058	0.499716882	0.116602234	4.285654426	1.82E-05	0.000204633
Nxpe1-ps	97.48869905	1.354145219	0.316023187	4.284955273	1.83E-05	0.000205148
Srsf4	1217.240324	0.478519949	0.111774147	4.281132624	1.86E-05	0.000208574
Mpeg1	77528.72881	0.264863243	0.061944796	4.27579494	1.90E-05	0.0002135
Rftn1	3294.465239	0.364614741	0.085308182	4.274088762	1.92E-05	0.000215006
Ptges	101.6938288	-1.268312229	0.296764814	-4.273795846	1.92E-05	0.000215154
Zfhx3	2963.463361	0.44977604	0.105266438	4.272739237	1.93E-05	0.000216041
Plekhm3	3531.479205	-0.345923275	0.080966359	-4.272432134	1.93E-05	0.000216203
Tpm4	7047.439545	-0.289580314	0.067783292	-4.272148853	1.94E-05	0.000216342
Col11a1	11.88012343	5.987026517	1.401864844	4.270758727	1.95E-05	0.000217559
Rdh13	742.3618236	-0.492006767	0.115318	-4.266521837	1.99E-05	0.000221592
Ndst1	5293.697981	-0.335947801	0.078787981	-4.263947345	2.01E-05	0.000224021
Tmem178	18.55488977	-3.495587703	0.820323559	-4.26123042	2.03E-05	0.000226621
Plcl2	1274.506455	0.483548604	0.113540137	4.258834084	2.05E-05	0.000228921
Ugdh	2895.773619	-0.382494103	0.089838336	-4.257582231	2.07E-05	0.000230062
Heatr1	2221.375145	0.357052902	0.083892616	4.256070648	2.08E-05	0.000231334
Blcap	1031.16405	-0.478275978	0.112374062	-4.256106512	2.08E-05	0.000231334
Osgin1	598.0765505	0.603226284	0.1417923	4.254295089	2.10E-05	0.000233031
Tent5a	1719.400395	0.401525975	0.094390111	4.25389874	2.10E-05	0.000233299
Col2a1	17.26908404	4.994210185	1.174305964	4.252903703	2.11E-05	0.000234193
Kank2	939.5236403	0.642525703	0.15109785	4.252381509	2.12E-05	0.000234594
Tnfaip1	1914.486505	-0.358624917	0.08435831	-4.251210301	2.13E-05	0.000235677
Cyfip1	13344.31423	-0.303794111	0.071484733	-4.249776082	2.14E-05	0.000237044
Bcl7a	347.9737693	0.718650538	0.16912969	4.249109299	2.15E-05	0.000237603
Dip2a	1788.742897	-0.408598656	0.096172779	-4.248589456	2.15E-05	0.000238007
Hjurp	2425.073857	0.356479804	0.083939247	4.246878763	2.17E-05	0.000239682
Ahrr	164.081536	0.920909558	0.216890669	4.245962079	2.18E-05	0.000240516
Fblim1	5781.860156	-0.296530871	0.069854847	-4.244957689	2.19E-05	0.000241423
Gpr17	13.09873927	-5.358082308	1.262257657	-4.244840407	2.19E-05	0.000241423
Piezo1	26281.57038	-0.320438483	0.075491786	-4.244680126	2.19E-05	0.000241446
Ppp1r15a	546.4695349	-0.584597337	0.137794126	-4.242541786	2.21E-05	0.000243608
Ldlrap1	6128.488981	-0.326949308	0.077072195	-4.242117488	2.21E-05	0.000243918
Klf6	11957.90705	-0.326234865	0.07692646	-4.240866718	2.23E-05	0.00024513
Ifitm6	19.13294091	3.186380681	0.751433484	4.240402844	2.23E-05	0.000245486
Atp9b	2608.649854	-0.337909675	0.079691803	-4.240206148	2.23E-05	0.00024555
Rhobtb3	25.75197973	2.775470845	0.654869119	4.238206941	2.25E-05	0.000247593
Idua	1684.788382	0.389945064	0.092010697	4.238040527	2.25E-05	0.000247624
Aggf1	1211.913455	-0.402118565	0.094886724	-4.237880152	2.26E-05	0.000247649
Ccnb2	457.9717358	-0.618067193	0.145853182	-4.237598267	2.26E-05	0.000247807
Myb	27.30062546	2.518063124	0.594353835	4.236639816	2.27E-05	0.000248714
Rcc2	5039.403087	0.386625594	0.091274107	4.235873729	2.28E-05	0.00024941
Triap1	539.531792	-0.538123282	0.127061157	-4.235151753	2.28E-05	0.000250059
Slamf7	4349.297254	-0.334070495	0.078931242	-4.232424167	2.31E-05	0.000252957
Prrg1	135.0527501	1.143325375	0.270239387	4.230787336	2.33E-05	0.000254649
Tmco3	990.3145504	-0.465206368	0.109965583	-4.230472429	2.33E-05	0.000254849
Prl2c2	28.50804022	-3.05315526	0.722012443	-4.228674019	2.35E-05	0.000256737
Gm1673	179.9041913	1.173568123	0.277609247	4.227410062	2.36E-05	0.000258025
Gm44860	17.60832183	3.729912364	0.882568	4.226203947	2.38E-05	0.000259253
Obsl1	14.48352547	4.740360295	1.122219196	4.22409482	2.40E-05	0.000261532
Spout1	772.2096109	0.515178736	0.121973285	4.223701422	2.40E-05	0.00026183
Hadha	3752.282317	-0.33536699	0.07940954	-4.22325818	2.41E-05	0.000262025
P2ry2	918.8266741	-0.519533316	0.123014069	-4.223365002	2.41E-05	0.000262025
Nbeal2	3470.840045	0.369313739	0.087456172	4.222843628	2.41E-05	0.000262348
Sod3	8.229072615	6.434503991	1.524535637	4.220632062	2.44E-05	0.000264773
Cul7	901.0493392	-0.504227743	0.119491621	-4.219774894	2.45E-05	0.00026562
Pigt	3359.559316	0.395965803	0.093850301	4.21912129	2.45E-05	0.000266229
Plekho2	13613.55954	-0.341712297	0.080996167	-4.218869987	2.46E-05	0.000266364
Gtf3c4	1943.546593	-0.389188191	0.092257577	-4.218495696	2.46E-05	0.000266644
Tifab	878.5444974	-0.519619743	0.123205069	-4.217519179	2.47E-05	0.000267561
Rnf157	2160.065319	0.377955797	0.089617184	4.217447796	2.47E-05	0.000267561
Stx3	1002.576026	-0.454866289	0.10786119	-4.217145096	2.47E-05	0.000267757
Nectin4	462.2957069	0.637073257	0.151257611	4.211842647	2.53E-05	0.000273956
Katnbl1	1027.032546	-0.625115257	0.148553452	-4.208015698	2.58E-05	0.000278467
Uck2	1154.762499	0.459288583	0.109150171	4.207859472	2.58E-05	0.000278491
Abcg2	346.1330153	-0.806794915	0.191742555	-4.207698769	2.58E-05	0.00027852
Ints7	1696.761976	0.369263344	0.087769958	4.207172379	2.59E-05	0.000279001
Slc1a6	7.867510047	6.375145811	1.51576877	4.205882807	2.60E-05	0.000280137
Dok7	13.61124039	-4.43557002	1.054559643	-4.206087395	2.60E-05	0.000280137
Gja1	105.755027	1.258630212	0.299257509	4.205843374	2.60E-05	0.000280137
Dysf	13.98771517	5.29052624	1.258152917	4.204994615	2.61E-05	0.000281021
Fosb	46.40014627	-1.933810484	0.45990156	-4.204835669	2.61E-05	0.000281049
Fbxw8	2739.541972	-0.369826833	0.087956117	-4.204674391	2.61E-05	0.000281079
Plod1	8302.157562	0.316345309	0.07529704	4.201298064	2.65E-05	0.000284962
Fignl1	758.1833117	0.517343555	0.123135661	4.20141127	2.65E-05	0.000284962
Stau2	650.1207816	-0.623782959	0.148634315	-4.196762766	2.71E-05	0.000290551
Pcbp3	74.45281109	1.357614807	0.323765294	4.193206718	2.75E-05	0.000294968
Pbxip1	966.0787991	-0.48312846	0.115240906	-4.192334796	2.76E-05	0.000295926
Pold2	646.8834272	0.549975054	0.131215411	4.191390704	2.77E-05	0.000296982
Dek	2147.660382	0.528945959	0.126332433	4.18693717	2.83E-05	0.000302685
Tmem198b	385.790017	-0.708596011	0.169394547	-4.183109927	2.88E-05	0.000307644
Prdx6	2283.870128	-0.391490448	0.093634739	-4.181038498	2.90E-05	0.000310274
Sipa1l1	942.0928916	-0.437025321	0.104630613	-4.176839909	2.96E-05	0.000315865
Cdcp1	10.86201504	-5.958524987	1.428752543	-4.170438761	3.04E-05	0.000324676
Osmr	14.92628962	5.380912117	1.290361002	4.17008272	3.04E-05	0.000324989
Napsa	723.2769903	-0.50418293	0.120932802	-4.169116404	3.06E-05	0.000326174
N4bp1	2250.247447	0.352254397	0.084517125	4.167846442	3.07E-05	0.0003278
Slfn3	449.3123791	0.700756691	0.168207156	4.16603376	3.10E-05	0.000330219
Luzp1	2336.931346	0.327560992	0.078662303	4.164141907	3.13E-05	0.00033277
Peli2	320.6205209	0.795331799	0.191115129	4.161532387	3.16E-05	0.000336395
Tpgs2	826.8704941	-0.483736584	0.116262618	-4.160723315	3.17E-05	0.000337388
Plpbp	1430.834074	-0.39487875	0.094918741	-4.160176838	3.18E-05	0.000337995
Mcemp1	18.21037026	3.240722371	0.779427692	4.157822981	3.21E-05	0.000341292
Wdfy4	11019.0079	0.322450846	0.077575758	4.156592936	3.23E-05	0.00034293
Cavin2	10.98265234	5.877730489	1.414464191	4.155446654	3.25E-05	0.000344449
Wdfy3	11412.07466	0.348925846	0.083985132	4.154614498	3.26E-05	0.000345499
Fabp3	155.299187	-0.945754155	0.227684044	-4.15380077	3.27E-05	0.000346525
Zmpste24	2434.962251	-0.337838819	0.081369193	-4.151925396	3.30E-05	0.00034917
Agtrap	1074.310633	0.453734163	0.109408139	4.14717009	3.37E-05	0.000356287
Ercc6l	654.0595297	0.49954966	0.12046745	4.146760484	3.37E-05	0.000356713
4930402H24Rik	1320.124454	-0.462442082	0.11155913	-4.14526434	3.39E-05	0.000358838
Gpc1	661.4652623	-0.548523663	0.132363726	-4.144063337	3.41E-05	0.000360509
Osgep	705.5871295	0.481584497	0.116242636	4.142924781	3.43E-05	0.00036209
Itpr1	638.2046818	0.563813178	0.136153767	4.141003166	3.46E-05	0.000364921
Casp8ap2	829.3573156	0.55932547	0.135130951	4.139136629	3.49E-05	0.000367685
Galnt12	362.7271117	-0.746920734	0.180498972	-4.138088562	3.50E-05	0.00036915
Ankrd44	1827.462255	0.38242396	0.092470404	4.135636301	3.54E-05	0.000372894
Gns	24991.30089	0.269924649	0.065294783	4.13393899	3.57E-05	0.000375439
Shfl	246.2226765	0.769403259	0.186240863	4.131226882	3.61E-05	0.000379672
Vopp1	1005.021176	-0.518786418	0.125620551	-4.129789386	3.63E-05	0.000381829
Usp37	1025.315129	0.461511928	0.111778965	4.1287905	3.65E-05	0.000383265
Ugp2	2953.000385	-0.43702492	0.105852313	-4.128628923	3.65E-05	0.000383308
Trim30b	46.08776846	1.862263114	0.451222608	4.127149399	3.67E-05	0.000385555
Sh3tc1	2134.589417	-0.368742042	0.089377926	-4.125650024	3.70E-05	0.000387847
Slco2a1	14.48182	3.955412503	0.960026097	4.120109354	3.79E-05	0.00039706
Hvcn1	4780.967882	-0.317704607	0.077220279	-4.114263893	3.88E-05	0.000406777
Gm45472	34.498146	2.161929165	0.525459721	4.114357544	3.88E-05	0.000406777
Fcgrt	880.0842753	0.665131313	0.161689354	4.113637028	3.89E-05	0.000407645
Kat6a	3973.567519	0.324159988	0.078862533	4.110443521	3.95E-05	0.000413081
Cachd1	7.634215541	6.327152249	1.539349814	4.110275776	3.95E-05	0.000413139
Rgs16	43.02457452	-1.756721497	0.427581235	-4.108509341	3.98E-05	0.000416068
Tbc1d8b	479.2526888	-0.594975927	0.144826482	-4.108198438	3.99E-05	0.000416384
Cass4	51.4686501	-1.704258864	0.414981844	-4.106827536	4.01E-05	0.000418617
Pacc1	4069.740549	-0.338533148	0.08249006	-4.103926551	4.06E-05	0.000423656
Fnbp1l	717.5358586	-0.508869454	0.124017781	-4.103197539	4.07E-05	0.000424745
Dctn2	2802.026212	-0.331473741	0.080791502	-4.102829309	4.08E-05	0.000425173
Jcad	303.3096839	-0.721217679	0.175812218	-4.102204545	4.09E-05	0.000426075
Dbnl	2813.686883	0.336938659	0.082152102	4.10140032	4.11E-05	0.000427309
Ndufa9	1336.127157	-0.382251373	0.093206664	-4.101116344	4.11E-05	0.000427584
Btg2	155.5901275	-1.078151344	0.262905446	-4.100909125	4.12E-05	0.000427718
Spryd7	765.3653777	-0.594839481	0.145186461	-4.097072656	4.18E-05	0.000434613
Paics	2977.198806	0.325961576	0.079608052	4.094580475	4.23E-05	0.000439058
Bend4	811.7108132	-0.478781258	0.117014482	-4.091641058	4.28E-05	0.000444403
Slco5a1	33.57575568	-2.036530048	0.497771293	-4.091296694	4.29E-05	0.000444805
Jpt1	2256.152172	-0.415366883	0.101650401	-4.086229656	4.38E-05	0.000454362
Epb41l1	3919.545989	-0.319102782	0.078133657	-4.08406307	4.43E-05	0.000458355
Tmem65	4909.143784	0.373228922	0.091390838	4.083876783	4.43E-05	0.000458457
Edem3	3619.145618	-0.312023561	0.076409501	-4.08357021	4.43E-05	0.000458796
Ankrd55	48.31598506	-1.756745856	0.430380731	-4.081841328	4.47E-05	0.000461955
Plcg2	5497.21491	0.282231485	0.069211283	4.07782477	4.55E-05	0.000469734
Gstp1	128.6540632	1.05407874	0.258898685	4.071394722	4.67E-05	0.000482614
Negr1	7.237674546	6.257468277	1.537447017	4.070038321	4.70E-05	0.000485151
Dusp9	84.20510784	-1.288557194	0.316686924	-4.068867692	4.72E-05	0.000487313
Epn1	6987.084923	0.31430657	0.0772614	4.068093115	4.74E-05	0.000488653
Lrrc10b	31.42736201	-2.132310571	0.524395249	-4.066227862	4.78E-05	0.000492294
Parp8	363.2774866	0.627781299	0.15441741	4.065482641	4.79E-05	0.000493584
Fgfr2	7.208200267	6.25197452	1.538715802	4.063111923	4.84E-05	0.000498338
Tgfbrap1	2614.684173	0.318392655	0.078383246	4.061998829	4.87E-05	0.000500432
Cd33	2136.987484	0.43686082	0.107595449	4.060216506	4.90E-05	0.000503977
A4galt	7.315014481	6.268273603	1.544253472	4.059096331	4.93E-05	0.000506109
Idh2	2449.722114	0.313750562	0.07733967	4.056786904	4.98E-05	0.000510843
Armc9	366.4817235	-0.603619465	0.148806135	-4.056415192	4.98E-05	0.000511362
Gm49342	821.1925042	0.73202163	0.180584365	4.053626856	5.04E-05	0.000517201
Trim5	203.5732863	0.847409798	0.209172669	4.051245322	5.09E-05	0.000522194
Pard3	17.27038401	3.223814121	0.795900114	4.050526022	5.11E-05	0.000522761
Cers6	3899.178785	-0.3438764	0.084898233	-4.05045415	5.11E-05	0.000522761
Palb2	392.5357328	0.655131438	0.161731915	4.050724551	5.11E-05	0.000522761
Ahnak	57723.05994	-0.421703223	0.104107547	-4.050649865	5.11E-05	0.000522761
Angptl4	301.7008292	0.700434105	0.172991466	4.048951794	5.14E-05	0.000525826
Limd1	2958.888011	-0.319020408	0.07879354	-4.048814276	5.15E-05	0.000525834
Tec	1538.46605	-0.497305568	0.122841751	-4.048343211	5.16E-05	0.000526592
Spag9	6729.568369	-0.342614057	0.084635766	-4.048100155	5.16E-05	0.000526837
Arhgap15	393.5075397	0.712762229	0.176132529	4.046738184	5.19E-05	0.000529607
Acaca	1745.170689	0.374357463	0.09252768	4.04589702	5.21E-05	0.000531209
Ldlr	7029.057372	0.293079338	0.072455025	4.044982914	5.23E-05	0.000532982
Mcf2l	281.5318288	-0.687988746	0.17019422	-4.042374338	5.29E-05	0.00053864
Irf9	1678.788037	0.362042398	0.08957799	4.041644599	5.31E-05	0.000539657
Etv6	2998.453437	0.324507699	0.080291692	4.04160992	5.31E-05	0.000539657
Ch25h	22.07094261	2.93496042	0.726200145	4.041531031	5.31E-05	0.000539657
Tnfsf10	45.24309628	2.03128159	0.502695793	4.040776984	5.33E-05	0.000541087
Dusp16	487.1087917	-0.594456573	0.147159498	-4.039539294	5.36E-05	0.000543641
Slc4a4	7.604832426	6.339602929	1.570884586	4.035689818	5.44E-05	0.000552318
Efcab6	6.94799805	-6.290287377	1.558905605	-4.035066238	5.46E-05	0.000553472
F10	73.06539118	-1.365952539	0.338648463	-4.033541236	5.49E-05	0.000556761
Cacna2d1	7.115531424	6.23880385	1.547107622	4.032559701	5.52E-05	0.000558775
Sms	1300.298646	-0.423377358	0.105078961	-4.029135356	5.60E-05	0.000566655
Pcdh18	17.11926475	3.485787149	0.865417152	4.027869268	5.63E-05	0.000569391
Pcid2	861.96479	-0.492768999	0.122369963	-4.02687871	5.65E-05	0.00057147
Cd38	35.45886393	2.360682059	0.586303113	4.026385001	5.66E-05	0.000572346
Arhgap26	298.5841199	0.746878697	0.185561517	4.024965452	5.70E-05	0.000575484
Entpd5	729.7763792	-0.483548586	0.120167888	-4.023941785	5.72E-05	0.000577386
Trerf1	2321.012127	-0.400667345	0.099571347	-4.023922109	5.72E-05	0.000577386
Blnk	3545.067578	-0.344841911	0.085745691	-4.021682089	5.78E-05	0.000582577
Gm5970	26.20762564	2.438334857	0.606506315	4.020295906	5.81E-05	0.000585684
Map3k12	574.2968128	-0.545090304	0.135617893	-4.019309631	5.84E-05	0.000587477
Actr1a	5652.524836	-0.277346906	0.069003166	-4.019335968	5.84E-05	0.000587477
Stub1	2283.425613	0.481437276	0.119876539	4.016109229	5.92E-05	0.000595172
Gm21370	81.60489838	1.344989962	0.334962814	4.015341124	5.94E-05	0.000596778
Tnfrsf23	724.1509721	-0.469758136	0.117021573	-4.014286638	5.96E-05	0.000599114
Bin2	3625.839118	0.368045466	0.091690596	4.013993592	5.97E-05	0.000599521
Frmd4b	3205.951137	0.308273512	0.076808331	4.013542651	5.98E-05	0.00060033
Impdh2	1852.470113	0.348286856	0.086802654	4.012398685	6.01E-05	0.000602908
Cd63	12798.09695	-0.376160398	0.093788333	-4.010737643	6.05E-05	0.000606825
Rreb1	5058.176075	0.377857769	0.094292566	4.007291193	6.14E-05	0.000615399
Calm1	21373.70133	-0.290075542	0.072396392	-4.006767954	6.16E-05	0.000616417
Tns2	91.05844292	1.367667584	0.341679559	4.002778475	6.26E-05	0.000626556
Ptma	12191.815	0.361815615	0.090400076	4.002381772	6.27E-05	0.000627256
Lasp1	15469.37821	-0.297506317	0.074341176	-4.001904877	6.28E-05	0.00062817
Chek1	294.7162044	0.695810967	0.173888624	4.00147492	6.29E-05	0.000628897
Idi1	1747.064258	0.38294262	0.095706137	4.001233684	6.30E-05	0.000628897
Nlrp1a	223.3329558	-0.892184582	0.222976565	-4.001248208	6.30E-05	0.000628897
Gm44751	48.69112215	1.790789094	0.447600567	4.00086422	6.31E-05	0.000629527
Peg10	13.95302182	4.245608214	1.061960602	3.997896163	6.39E-05	0.000637115
Mapk7	1229.047617	0.427971097	0.107061402	3.997435953	6.40E-05	0.000637998
Havcr2	3505.206569	-0.323595448	0.08096102	-3.996928966	6.42E-05	0.000639008
Clip1	3674.38562	-0.3127867	0.078274232	-3.996036627	6.44E-05	0.000641062
Zbtb34	1167.765183	0.410775466	0.102886755	3.99250093	6.54E-05	0.000650337
Mndal	2007.118911	0.46492637	0.116513816	3.990311088	6.60E-05	0.000656005
Nudcd2	553.1943327	-0.572289868	0.143472942	-3.988834835	6.64E-05	0.000659419
Sphk1	49.17774477	-1.962223244	0.491931342	-3.988815263	6.64E-05	0.000659419
Myo1f	20915.82558	-0.240549725	0.060308859	-3.988630038	6.65E-05	0.000659567
Uhrf1bp1	1578.339336	0.392406279	0.098394781	3.988080204	6.66E-05	0.00066073
Hmmr	840.1197308	-0.450207758	0.112897452	-3.987758353	6.67E-05	0.000661259
Trib3	107.0455101	-1.052971696	0.264400379	-3.982489366	6.82E-05	0.00067572
Gnb5	209.5481672	-0.868658196	0.218234739	-3.980384616	6.88E-05	0.000681353
Zfp703	1388.628265	0.536093401	0.134707427	3.979687044	6.90E-05	0.000682976
Naa40	1898.677133	0.344667855	0.086651933	3.977613004	6.96E-05	0.000688577
Fcrl1	75.96998496	1.377443665	0.346504832	3.97525096	7.03E-05	0.000695062
Dgkg	94.56508349	1.195554032	0.300763255	3.975066811	7.04E-05	0.000695214
Tmem250-ps	1965.074892	0.425570572	0.107110895	3.97317725	7.09E-05	0.000700367
Tuba1b	40087.0669	0.368506877	0.092756273	3.972851246	7.10E-05	0.000700938
Enpp2	7.330964179	6.266159051	1.577825449	3.971389264	7.15E-05	0.000704864
Pmf1	1103.767386	0.508468607	0.128083605	3.96981804	7.19E-05	0.000709136
Usp2	381.508041	0.651836683	0.164211412	3.969496848	7.20E-05	0.000709701
D630045J12Rik	114.2127126	1.05140183	0.264890358	3.969196301	7.21E-05	0.000710204
Nqo2	1382.21752	-0.374583398	0.094381272	-3.968831869	7.22E-05	0.000710898
Mid1	1034.063442	-0.443162946	0.111672516	-3.968415531	7.24E-05	0.000711748
Scube3	16.82660421	3.648504557	0.919521545	3.967829331	7.25E-05	0.000713107
Atg12	2190.661646	-0.354160803	0.089266948	-3.967434883	7.27E-05	0.000713895
Camk2g	983.2903311	-0.407263925	0.102683887	-3.966191175	7.30E-05	0.000717233
Il1a	28.84877045	2.320416101	0.585858257	3.960712464	7.47E-05	0.000733084
Znrf3	823.9819073	0.440645703	0.111253324	3.960741928	7.47E-05	0.000733084
Psmd1	5041.264412	-0.327488062	0.082795981	-3.955361824	7.64E-05	0.000749275
Got2	5199.552702	-0.27287727	0.069007817	-3.95429505	7.68E-05	0.000752212
H2bc6	623.2554663	0.665168248	0.168221179	3.954129042	7.68E-05	0.000752321
Denn2b	95.3285283	1.118073523	0.282794516	3.953660553	7.70E-05	0.000753383
Litaf	8073.759438	-0.279495378	0.070713632	-3.952496413	7.73E-05	0.000756643
Cp	33.2014239	2.193782824	0.555168403	3.951562828	7.76E-05	0.000759185
Adss	2937.192672	-0.329242626	0.083328214	-3.951154244	7.78E-05	0.000760066
Vegfa	759.2631133	-0.470990849	0.119237181	-3.950033421	7.81E-05	0.000763216
Rfwd3	2642.690056	0.301831663	0.076478764	3.946607473	7.93E-05	0.000773791
Asns	264.7598788	-0.761088794	0.192858571	-3.946357111	7.93E-05	0.000774176
Spry4	10.07229403	5.7592037	1.461180209	3.94147393	8.10E-05	0.000789678
Papss2	543.2696331	0.549311107	0.139405363	3.940387196	8.14E-05	0.000792831
Slc25a10	1432.562766	0.508613921	0.129111054	3.939352238	8.17E-05	0.000795824
Ccdc102a	15.62553128	3.640351953	0.924252851	3.938697022	8.19E-05	0.000797564
Isg15	279.5023435	0.840034954	0.213500578	3.934579293	8.33E-05	0.000810919
Klf5	11.79832564	4.432192473	1.126799988	3.933433193	8.37E-05	0.000814353
Eif2ak2	2224.163199	0.411405128	0.104621759	3.932309403	8.41E-05	0.000817724
Arhgef5	16.18410885	3.388212122	0.861935123	3.930936365	8.46E-05	0.000821961
Slc46a3	922.980843	0.455098856	0.115859805	3.928013311	8.57E-05	0.00083156
Gm37120	42.71671329	-1.675792151	0.426799412	-3.926416263	8.62E-05	0.000836643
Emc7	2453.806356	-0.379697496	0.096710559	-3.926122457	8.63E-05	0.000837209
Pdlim1	29.85987127	2.259305664	0.575619386	3.924999261	8.67E-05	0.000840668
Lilr4b	22533.37781	-0.334615697	0.085257815	-3.924751019	8.68E-05	0.000841079
Elf2	1919.524179	0.348783519	0.088870766	3.924614742	8.69E-05	0.000841098
Hck	3943.80534	0.291129927	0.074201488	3.923505254	8.73E-05	0.000844524
Cyp51	2726.220138	0.341785281	0.087129456	3.92272944	8.76E-05	0.00084679
Nlrc4	503.926438	0.511194135	0.13033089	3.922279168	8.77E-05	0.000847914
Phf11b	133.5849548	1.06002541	0.270296649	3.921711258	8.79E-05	0.000849455
Gm13710	28.14713642	2.218950917	0.565964234	3.920655734	8.83E-05	0.000852723
Lag3	16.97259104	3.012824131	0.768766101	3.919038736	8.89E-05	0.000857999
Gm10359	450.2955197	-0.823763746	0.210349439	-3.91616803	9.00E-05	0.000867805
Zc3hav1l	242.3431455	0.749635239	0.191534979	3.913829439	9.08E-05	0.000875783
Gbp8	40.17808871	2.088512415	0.534191792	3.909667739	9.24E-05	0.000890528
Nras	5972.906724	-0.275513151	0.070479492	-3.9091251	9.26E-05	0.000892048
Palld	1166.493496	-0.42759562	0.109399791	-3.908559736	9.28E-05	0.000893656
Plac9b	7.532342728	6.309140298	1.615247381	3.905990112	9.38E-05	0.00090272
Sqstm1	17880.0609	0.239158916	0.061249798	3.904648231	9.44E-05	0.000907254
Dst	3239.96023	0.420576497	0.107733052	3.903876188	9.47E-05	0.000909664
Anxa7	4924.709998	-0.374148783	0.095917561	-3.900732872	9.59E-05	0.000921061
Pdhb	1365.566416	-0.428460218	0.109875939	-3.89949083	9.64E-05	0.000925287
Eml1	11.79345884	4.43786096	1.138098677	3.899363955	9.64E-05	0.000925287
Tmpo	3873.225017	0.290187103	0.07444903	3.897795598	9.71E-05	0.000930798
H2bc3	928.7827493	0.658917836	0.169085789	3.896943916	9.74E-05	0.000933574
Rere	3207.395595	0.42466981	0.109049282	3.894292585	9.85E-05	0.000943337
Jpt2	2120.420372	0.351815834	0.09045311	3.889483011	0.000100458	0.00096068
Tmem62	405.8957734	-0.573770666	0.147516174	-3.889544109	0.000100433	0.00096068
Adgrg3	53.5514437	1.521387854	0.3911412	3.889612896	0.000100404	0.00096068
Ang	176.4066076	0.815219498	0.209748916	3.886644627	0.000101639	0.000971457
Scara3	6.507149769	6.105712526	1.572014654	3.884004839	0.00010275	0.000981545
Wwtr1	14.7181575	3.474383311	0.895116107	3.881488987	0.000103819	0.000991019
Eif1ax	1193.549377	-0.406726758	0.104788416	-3.881409541	0.000103853	0.000991019
Map3k6	255.0830472	-0.743877365	0.191929143	-3.875791622	0.000106279	0.001013625
Srpx2	11.22695871	5.03446975	1.299248919	3.874907783	0.000106665	0.001016767
Camk1d	1584.793042	0.349191597	0.09014316	3.873744784	0.000107176	0.001021089
Evi2a	4347.418414	-0.290982217	0.075130823	-3.873007173	0.000107501	0.001023638
Sgce	6.666787601	6.141356209	1.585861132	3.872568717	0.000107694	0.001024935
Cndp2	13305.59803	-0.257885652	0.066640887	-3.869781193	0.000108933	0.001036171
Fcho1	423.231605	-0.696829046	0.180101783	-3.869084662	0.000109245	0.001038582
Lyst	9078.756528	-0.341841255	0.088356882	-3.868869599	0.000109341	0.001038944
Tomm40l	746.9816299	-0.435234389	0.112507977	-3.868475837	0.000109518	0.001038963
Rasal3	679.3537916	-0.482030433	0.124598688	-3.868663799	0.000109433	0.001038963
Nck2	1848.647038	-0.374372163	0.096773973	-3.868521162	0.000109497	0.001038963
Rfx2	35.19004049	1.847619883	0.477698448	3.867753582	0.000109843	0.00104149
Insig1	3240.579109	0.349524985	0.090387948	3.866942356	0.000110208	0.001044404
Tnfrsf21	3204.423722	0.358824569	0.092906809	3.862198837	0.000112371	0.001064332
Ypel5	1414.712548	-0.428710516	0.111020925	-3.861528946	0.00011268	0.001066689
Rap1gds1	3539.856658	0.300665842	0.077915655	3.858863047	0.000113916	0.001077818
Pnpla7	3884.098487	0.32056243	0.083081055	3.858429934	0.000114118	0.001079157
Thra	504.3319361	0.540278227	0.140150836	3.854976835	0.000115741	0.001093923
Mfsd1	6188.756253	0.306359032	0.079538976	3.851684369	0.000117308	0.001108152
Ptms	16396.78402	0.391553809	0.101689946	3.850467265	0.000117893	0.001113084
Gng4	115.1853671	-1.024190944	0.266017579	-3.850087454	0.000118076	0.001114222
Ykt6	5596.094245	-0.266066816	0.069118474	-3.849431285	0.000118392	0.00111603
Sh3gl1	2177.984773	0.36334082	0.094387879	3.849443646	0.000118386	0.00111603
Ewsr1	5635.772714	0.33648548	0.087429757	3.848637949	0.000118776	0.001119058
Sox7	14.12357178	-3.908189152	1.016389189	-3.845169936	0.000120469	0.001134405
Stard13	13.91151757	3.665137965	0.953430421	3.844158821	0.000120967	0.001138491
Atp6v1a	18423.79472	-0.307359028	0.079958515	-3.843981172	0.000121054	0.001138715
Atp8a1	2188.090016	0.325810246	0.084774992	3.843235362	0.000121423	0.00114158
Nrip1	994.5756421	0.39460972	0.102685207	3.842907181	0.000121585	0.001142506
Usp5	4521.199801	-0.283230739	0.073736562	-3.8411167	0.000122476	0.001150267
AI504432	133.3133615	1.084292013	0.282382047	3.839805063	0.000123132	0.001155821
Parm1	13.2420554	4.155218998	1.082263872	3.83937698	0.000123347	0.001157229
S100a11	966.7170494	-0.538396363	0.140234959	-3.839244988	0.000123413	0.001157242
Aff2	6.471550552	6.105262172	1.590426393	3.838758083	0.000123658	0.00115893
Gramd1a	1652.494708	0.381839049	0.099494512	3.837790046	0.000124147	0.001162896
Adcy3	2783.274012	0.304845638	0.079457765	3.836574523	0.000124762	0.001168051
Rtl8a	433.2853874	-0.650485878	0.169574249	-3.835994457	0.000125057	0.001170197
Tbc1d9	2977.027981	0.315234464	0.082183011	3.835761925	0.000125176	0.001170691
Fam168b	6727.100903	0.284144936	0.07408453	3.835415225	0.000125352	0.001171729
Abcb1b	950.9611899	-0.479709482	0.125084319	-3.835088897	0.000125519	0.001172671
Akt3	1374.429249	-0.387117708	0.101000889	-3.83281487	0.000126685	0.001182949
Dennd1a	3929.849395	0.317672479	0.082935209	3.830369293	0.000127951	0.001194143
Wsb1	2228.583701	-0.333937001	0.087212708	-3.828994744	0.000128668	0.001199576
Dnajb14	3503.847053	0.29916384	0.078130214	3.829041582	0.000128643	0.001199576
Mvk	617.3631283	0.474604328	0.124029135	3.826555178	0.000129949	0.001210889
BC064078	23.06430774	2.346622991	0.613275854	3.826374338	0.000130044	0.001211145
Dhfr	728.5186055	0.486881191	0.127250577	3.826160972	0.000130157	0.001211562
Dok2	1891.383065	-0.388604268	0.101585481	-3.825391819	0.000130564	0.001214718
Rptor	4904.238246	-0.27587049	0.072119279	-3.825197566	0.000130667	0.001215042
Tubgcp2	1424.572916	0.374488118	0.09791702	3.824545689	0.000131013	0.001217626
Baiap2	1344.549454	-0.425289023	0.111242591	-3.823077289	0.000131796	0.001224265
Grk3	411.0351952	0.58394483	0.152759771	3.822634877	0.000132033	0.001225826
Amot	118.2252606	1.024628514	0.268106339	3.821724317	0.000132522	0.001229722
Nup214	4329.48437	0.355358149	0.093018409	3.820299145	0.00013329	0.001236207
Tulp3	403.1928661	-0.563022111	0.147493961	-3.817255346	0.000134944	0.001250902
Mcmbp	3091.76951	0.298589771	0.078252553	3.815719235	0.000135787	0.001258056
Depdc7	103.5604383	1.0505787	0.27549162	3.813468812	0.00013703	0.001268913
Yipf4	1514.046994	-0.399705728	0.10497473	-3.807637576	0.000140301	0.001298528
Hspa8	43549.33829	0.243015628	0.063855564	3.805707945	0.000141399	0.001308016
Ppic	144.9140741	-0.984172855	0.258700619	-3.804292619	0.00014221	0.001314153
Ppp1r26	17.3526377	2.754687224	0.724085455	3.804367573	0.000142167	0.001314153
Tuba1a	1698.402405	-0.418305293	0.110057917	-3.800774213	0.000144245	0.001332265
Ttc12	418.2963256	-0.585584759	0.154092751	-3.80020965	0.000144574	0.001333923
Gm38091	182.7270068	1.149758265	0.302542599	3.800318591	0.00014451	0.001333923
Ssc5d	67.38753307	-1.428143775	0.375882377	-3.799443292	0.000145021	0.001337362
Col24a1	6.017182704	-6.08409584	1.602219232	-3.79729298	0.000146285	0.001348315
Trp53inp1	1220.052393	-0.417192957	0.109961137	-3.794003679	0.000148237	0.001365607
Pip5k1c	10290.57	-0.291988415	0.076988688	-3.792614516	0.000149069	0.001372563
Thap6	176.1897466	-0.953898175	0.25155057	-3.792073207	0.000149395	0.001374849
Pxk	1723.434792	0.355547283	0.093797941	3.790565954	0.000150304	0.001382506
Gpx8	6.298462743	6.063952389	1.600320541	3.789211119	0.000151126	0.001389351
Gm16010	8.749913705	-5.642322824	1.489525141	-3.788001067	0.000151864	0.001395414
Actb	387478.5415	-0.250697792	0.066201943	-3.786864564	0.00015256	0.001401087
Map3k5	1006.73225	0.405483189	0.107114968	3.785495132	0.000153403	0.001408101
Mir22hg	470.7862583	-0.614692043	0.162399116	-3.785070123	0.000153665	0.001409784
9230105E05Rik	9.882913173	-4.95607068	1.31038911	-3.782136652	0.000155488	0.001425773
Serpinb1b	40.21046198	-1.868018944	0.493926258	-3.781979423	0.000155586	0.001425941
Tubb5	41595.44849	0.287210986	0.0759922	3.779479793	0.000157156	0.001439591
Serpine2	166.6549743	-0.978887833	0.259141674	-3.777423432	0.000158459	0.00145078
Ptgs2	59.64812575	1.455099801	0.386077887	3.768928107	0.00016395	0.001500282
Ntpcr	594.2915388	0.525273172	0.13943975	3.767026052	0.000165204	0.001510979
Shroom3	11.17872488	4.959980767	1.3174729	3.764768722	0.000166703	0.001523913
Cln8	4680.687854	-0.273799405	0.072740703	-3.764046726	0.000167186	0.001527539
Clec2i	37.98648019	1.794640696	0.476983092	3.762482833	0.000168235	0.001536338
Bsdc1	1100.932479	-0.408345288	0.108575696	-3.760927201	0.000169285	0.001545134
Arhgap29	57.34930604	1.401902752	0.373009554	3.758356152	0.000171033	0.001560296
Nfe2	35.32860681	1.760065384	0.468397409	3.75763262	0.000171528	0.001564013
Serping1	6.754498482	6.146313365	1.636304643	3.756215808	0.000172502	0.001572086
Capn5	1648.055382	-0.426360823	0.113638531	-3.751903675	0.000175497	0.001598563
Slc38a2	2056.994721	-0.310603282	0.082817191	-3.750468686	0.000176504	0.001606919
Six1	8.770696088	5.538520662	1.476842182	3.750245441	0.000176662	0.00160753
Rnf2	917.7325634	0.457538986	0.122057979	3.748538096	0.000177868	0.001617686
Ccl12	66.502627	1.337842934	0.357003722	3.747420133	0.000178663	0.001624082
Chek2	566.8819184	0.480740588	0.128388493	3.744421152	0.00018081	0.001642766
Add3	1142.319582	-0.375435962	0.100302551	-3.743035021	0.000181811	0.001651017
Dnajc10	2419.572379	-0.355872952	0.095102239	-3.742003911	0.000182559	0.001656964
Flnb	1346.673467	0.342393951	0.09158351	3.738598253	0.000185049	0.001678714
Ly9	5231.676894	0.262910617	0.070371605	3.736032692	0.000186946	0.001695063
Ahi1	294.4818339	-0.741525768	0.198494449	-3.735750653	0.000187156	0.001696102
Ap3m1	3383.983604	-0.299812696	0.080272414	-3.734940569	0.00018776	0.001700706
Chmp2b	828.2837262	-0.462734966	0.123973928	-3.732518392	0.000189575	0.001716278
Man2b1	25331.51352	0.26206967	0.070222517	3.731989148	0.000189974	0.001718144
Nlgn2	239.8385639	-0.726430565	0.194646496	-3.732050554	0.000189927	0.001718144
Krt19	6.039393778	6.00562613	1.609366882	3.73167001	0.000190215	0.001719451
Cers4	82.53932069	-1.146960102	0.307603107	-3.72870129	0.000192469	0.00173719
Yif1a	855.2139255	-0.423465426	0.113563602	-3.728883375	0.00019233	0.00173719
Lif	14.56655404	3.492405443	0.936623646	3.728717994	0.000192456	0.00173719
Jazf1	128.072998	-1.083062086	0.290493834	-3.728347941	0.000192739	0.001738747
Foxc2	17.41313639	3.257889052	0.873853967	3.728184772	0.000192864	0.001738993
Has2	10.79636853	4.954164855	1.329258544	3.727013739	0.000193762	0.001746207
Itga2b	21.30252239	2.961723334	0.794878621	3.726007037	0.000194537	0.001752307
Asprv1	10.41079656	4.864059377	1.306000499	3.724393198	0.000195786	0.001762663
Mctp2	12.02263087	4.013235932	1.078044398	3.722700048	0.000197104	0.001773634
Gpr155	299.6810905	-0.670890769	0.180303651	-3.72089398	0.000198519	0.001785468
Ankrd11	5850.973096	0.302901142	0.081419194	3.720267039	0.000199012	0.001789004
Msh2	678.1650841	0.498780539	0.134149182	3.71810348	0.000200724	0.001803483
Pkmyt1	902.5930363	0.525170855	0.14125284	3.717948991	0.000200847	0.001803677
Wdfy2	5800.397912	0.256815576	0.069134309	3.714734101	0.000203417	0.001825843
Pdlim5	4359.319202	-0.343371762	0.092489048	-3.712566726	0.000205168	0.001840629
Gabarapl2	1461.221496	-0.37284196	0.100432567	-3.712361157	0.000205335	0.001841199
Gm20517	153.2509386	0.990732686	0.267035698	3.710113266	0.000207167	0.001856691
Trpc4	16.16959481	-3.505892047	0.945100784	-3.709543051	0.000207634	0.001859565
Neurl3	1516.998172	0.410413605	0.110639497	3.709467374	0.000207696	0.001859565
Parp1	4235.343003	0.283306549	0.076387512	3.708807101	0.000208238	0.001863484
Ep400	4264.533535	0.314817145	0.084932659	3.706667729	0.000210004	0.001878347
Fos	4202.957439	-0.318658985	0.086081951	-3.701809528	0.000214067	0.001913729
Itgav	15523.59681	-0.288820871	0.078048638	-3.70052418	0.000215155	0.001922486
Akna	2072.152936	0.364322473	0.098488478	3.69913803	0.000216333	0.001932047
Pim1	1757.62333	-0.420232006	0.113633077	-3.69814861	0.000217178	0.001938621
Pcca	619.2379801	0.498752683	0.134907642	3.696993558	0.000218168	0.001946485
[truncated: 53,493 more rows]
